# Supplementary material for: Selection and validation of potato candidate genes for maturity corrected resistance to Phytophthora infestans based on differential expression combined with SNP association and linkage mapping
Source: Front Genet. 2015 Sep 23;6:294. doi: 10.3389/fgene.2015.00294 (PMC4585299; doi:10.3389/fgene.2015.00294)
Supplement: Supplemental File S3 — 241_SolCAP_SNPs. [file DataSheet3.XLSX]

## Sheet: Sheet1
Marker	ConB01	ConB02	ConB03	ConB04	ConB05	ConB06	ConB07	ConB08	ConB09	ConB10	ConB11	ConB12	ConB13	ConB14	ConB15	ConB16	ConB17	ConB18	ConB19	ConB20	ConB21	ConB22	ConB23	ConB24	ConB25	ConB26	ConB27	ConB28	ConB29	ConB30	ConB31	ConB32	ConB33	ConB34	ConB35	ConB36	ConB37	ConB38	ConB39	ConB40	ConB41	ConB42	ConB43	ConB44	ConB45	ConB46	ConB47	ConB48	ConB49
solcap_snp_c1_1020	4	1	3	2	2	4	2	3	3	3	2	3	2	2	4	1	2	3	2	4	1	2	2	1	2	3	2	2	3	3	4	3	1	2	3	4	2	3	2	3	1	2	0	1	4	2	4	4	2
solcap_snp_c1_10354	3	3	4	4	4	3	4	4	3	3	4	4	4	4	4	4	4	3	4	4	4	4	4	4	4	4	4	4	3	3	3	4	3	3	4	3	4	4	4	4	3	4	4	4	4	4	4	4	4
solcap_snp_c1_10424	1	0	1	2	2	1	2	1	1	1	2	3	1	1	0	1	1	1	3	1	1	0	2	0	2	2	2	3	1	1	1	0	0	0	2	1	1	1	1	1	0	1	0	0	1	1	1	0	0
solcap_snp_c1_10539	0	0	0	2	1	0	0	0	1	0	2	0	1	1	0	0	0	0	0	0	1	1	0	2	0	0	1	0	0	0	0	1	1	0	0	2	0	1	1	0	2	2	0	2	0	1	0	1	0
solcap_snp_c1_10593	4	4	4	4	3	4	4	4	4	4	4	4	4	3	4	4	2	4	4	3	2	4	4	4	4	4	4	3	3	4	4	4	4	4	4	4	4	3	4	3	4	4	3	4	3	4	4	4	4
solcap_snp_c1_10670	1	0	1	0	1	1	1	0	0	0	0	2	0	0	0	0	0	2	1	1	0	0	0	1	1	1	0	1	0	0	1	3	3	0	1	1	3	2	1	1	1	0	1	1	0	0	2	2	1
solcap_snp_c1_10750	1	0	2	2	0	0	1	1	1	0	1	0	0	1	1	0	0	2	0	1	2	1	1	1	1	1	0	2	3	1	1	1	1	0	0	0	0	0	1	1	1	1	1	1	1	2	2	2	2
solcap_snp_c1_10781	1	3	2	2	1	1	3	2	1	1	0	2	3	2	4	1	3	2	3	2	2	3	1	4	1	1	2	1	2	1	1	2	3	3	1	2	2	3	2	2	3	2	4	4	1	1	3	2	2
solcap_snp_c1_10873	0	3	1	1	2	2	2	2	1	2	3	1	2	3	2	0	3	2	1	2	2	1	2	1	2	0	3	2	3	3	1	1	3	4	1	2	2	2	1	2	0	1	3	1	3	3	2	1	2
solcap_snp_c1_11196	4	3	3	3	3	2	4	3	3	4	4	4	2	2	2	3	3	4	4	2	3	2	3	2	4	4	3	2	1	2	3	3	4	2	1	3	3	1	2	4	2	1	2	2	1	1	2	2	2
solcap_snp_c1_11710	3	2	4	3	4	4	4	3	4	4	4	3	4	3	3	4	4	4	3	3	4	3	4	4	4	4	4	3	4	4	4	4	3	4	4	4	4	3	4	4	4	4	4	4	3	4	4	3	3
solcap_snp_c1_11730	0	0	0	2	0	1	1	0	1	1	1	0	1	2	0	0	0	1	0	1	0	0	0	0	0	0	0	1	1	2	1	0	0	0	0	0	1	0	1	0	1	0	1	1	0	0	1	1	0
solcap_snp_c1_11853	2	2	3	1	3	3	2	2	3	4	2	3	2	3	3	1	3	3	3	4	3	2	4	4	4	1	3	3	2	3	4	4	3	3	2	1	4	3	4	4	3	3	4	4	4	4	4	4	2
solcap_snp_c1_12003	0	2	0	0	0	0	1	0	0	1	1	1	1	1	1	0	1	1	0	3	2	0	1	1	1	0	0	2	3	2	1	1	0	0	1	1	2	0	2	0	1	1	1	1	0	1	2	1	0
solcap_snp_c1_12160	3	4	3	3	3	3	3	4	4	4	1	4	4	3	3	4	3	2	4	3	4	3	3	2	2	3	3	2	1	3	3	3	3	4	2	3	3	1	3	2	2	3	3	2	2	3	3	3	2
solcap_snp_c1_12166	1	1	2	1	1	0	1	2	0	0	2	1	2	1	0	3	2	1	0	1	3	1	2	2	1	1	0	1	2	2	1	2	1	1	1	1	1	1	0	1	4	3	2	2	3	4	2	1	3
solcap_snp_c1_12339	1	2	3	1	1	1	3	2	1	3	2	2	1	3	2	1	1	4	2	1	2	1	2	3	1	2	2	1	2	1	1	2	2	4	1	1	3	1	1	2	1	4	1	2	3	4	2	3	2
solcap_snp_c1_12373	4	3	3	3	3	3	2	3	2	3	4	4	1	4	3	2	3	3	2	3	4	4	4	4	3	4	3	3	2	3	4	4	4	3	3	4	3	2	1	3	4	4	3	2	2	4	3	3	2
solcap_snp_c1_12564	0	0	0	1	0	0	1	1	1	1	1	0	1	0	0	0	0	0	0	0	0	1	0	0	0	0	2	0	0	0	1	0	0	0	0	0	0	0	0	0	0	0	0	0	0	0	0	0	0
solcap_snp_c1_12745	2	1	1	2	1	2	2	1	2	2	1	1	2	0	1	1	1	0	2	1	1	1	0	1	0	0	0	1	0	1	1	1	0	1	1	0	0	0	0	2	2	1	0	1	0	0	1	1	1
solcap_snp_c1_12945	1	1	1	0	1	2	2	1	2	1	2	0	0	1	2	1	0	0	1	2	0	2	1	3	1	1	2	1	2	2	1	1	0	2	1	0	2	1	1	0	0	0	1	1	2	2	1	2	1
solcap_snp_c1_13116	0	0	1	1	1	2	2	1	1	1	1	2	1	3	1	0	2	1	3	1	2	2	2	3	3	1	2	3	0	1	4	3	3	2	1	2	4	2	3	3	2	1	2	3	3	3	3	3	3
solcap_snp_c1_13293	1	1	0	1	0	3	2	0	1	2	1	0	0	2	0	2	1	2	0	1	1	1	0	1	0	0	3	1	2	2	1	2	2	0	2	1	2	0	1	1	0	1	1	2	0	1	1	1	0
solcap_snp_c1_13378	1	3	3	0	1	2	1	0	0	1	3	2	0	2	2	1	1	2	0	1	2	0	0	1	2	1	2	0	2	2	1	2	2	1	1	2	1	1	0	1	2	0	0	1	0	0	2	1	1
solcap_snp_c1_13482	1	2	0	2	1	2	2	3	2	2	3	3	3	3	2	3	4	1	4	2	2	1	3	4	3	2	3	1	3	2	2	3	2	2	3	2	4	4	4	2	3	1	3	3	2	0	2	3	3
solcap_snp_c1_13515	2	1	2	1	1	2	2	3	2	1	2	2	1	1	2	1	0	3	2	0	1	2	1	2	1	4	1	0	3	1	1	0	1	1	0	2	1	0	0	1	0	0	0	1	1	1	1	1	0
solcap_snp_c1_13887	0	0	0	0	0	0	0	1	0	0	0	0	0	0	0	0	0	0	1	1	0	0	1	1	0	0	1	1	1	0	0	1	0	0	0	0	0	0	0	0	0	2	0	0	0	1	0	0	2
solcap_snp_c1_13910	0	0	1	0	2	2	0	1	1	1	0	2	1	0	0	0	0	0	0	1	1	0	0	2	1	0	1	0	2	2	1	2	1	0	2	1	2	0	1	1	1	1	1	2	2	2	2	3	1
solcap_snp_c1_14442	0	0	0	1	0	1	0	0	1	2	1	0	1	1	2	2	2	1	1	2	2	1	2	1	2	1	1	0	2	1	0	0	2	2	0	1	0	1	0	2	0	2	1	0	2	2	2	2	1
solcap_snp_c1_14569	0	2	1	0	1	2	1	3	3	2	2	2	1	1	3	1	1	1	2	2	1	1	1	2	2	0	1	1	2	3	1	2	2	1	3	0	3	2	3	3	2	2	2	3	3	2	2	3	0
solcap_snp_c1_14633	2	2	0	0	2	1	0	1	1	1	2	1	2	0	0	1	1	0	0	1	1	1	1	0	1	0	2	2	2	1	1	1	0	1	3	1	1	0	0	0	0	1	0	0	0	1	0	0	0
solcap_snp_c1_1468	2	0	1	2	3	3	1	1	2	1	3	2	2	1	0	1	2	2	0	2	2	1	2	2	3	0	3	2	4	1	2	2	1	0	3	1	2	2	2	2	3	1	1	2	2	1	2	1	2
solcap_snp_c1_14763	2	2	2	2	1	1	2	2	0	2	2	2	2	2	1	0	2	3	1	1	1	2	2	2	2	1	2	2	1	1	2	1	3	1	2	3	2	1	2	1	2	1	2	2	2	1	1	1	2
solcap_snp_c1_14767	1	1	0	1	1	2	2	0	1	2	1	0	2	0	1	0	0	1	2	1	1	2	2	1	4	2	1	2	1	1	2	1	1	2	2	1	2	2	2	2	0	0	1	1	0	0	1	1	2
solcap_snp_c1_14869	1	2	3	3	4	1	2	4	3	3	3	3	2	4	2	4	4	3	3	3	3	2	3	3	3	2	3	3	1	3	2	4	3	2	1	1	3	2	3	3	4	4	3	3	3	3	2	2	2
solcap_snp_c1_14956	1	0	1	2	0	2	1	1	2	2	1	3	2	2	0	1	2	1	1	2	2	1	2	2	1	1	0	1	2	2	2	2	2	2	0	2	2	2	2	3	1	3	2	1	1	2	1	0	2
solcap_snp_c1_14973	0	0	1	1	1	1	0	1	0	0	1	0	1	1	1	0	0	0	0	1	0	1	0	0	1	0	2	2	3	2	1	1	0	2	1	1	1	1	1	0	0	1	0	0	2	2	1	1	0
solcap_snp_c1_151	4	3	3	3	4	3	3	3	3	4	4	3	3	3	4	3	4	3	4	3	3	3	4	3	4	4	3	4	2	3	4	4	3	4	3	3	4	4	3	4	4	3	4	3	3	3	3	4	2
solcap_snp_c1_15343	0	1	0	2	0	1	0	2	2	3	1	2	0	0	1	1	1	0	1	0	1	0	2	1	1	0	1	0	3	2	0	2	1	3	1	2	1	2	1	1	2	0	1	1	1	0	3	1	1
solcap_snp_c1_15547	3	2	3	1	1	0	2	2	0	0	2	3	3	3	1	2	0	2	2	0	1	2	1	3	2	2	2	2	1	1	2	2	3	3	1	1	2	3	1	1	2	1	2	2	2	1	3	3	1
solcap_snp_c1_15782	2	0	1	1	0	0	2	2	1	1	1	0	1	1	2	0	1	1	1	2	1	2	1	1	0	0	0	0	0	1	0	2	0	2	0	1	1	1	1	1	0	0	0	1	1	0	1	1	2
solcap_snp_c1_16001	4	3	3	3	2	4	4	3	3	3	3	3	2	3	3	3	1	4	4	2	2	2	3	3	3	3	3	3	3	1	3	4	2	0	3	3	3	3	4	2	3	2	2	3	2	2	3	3	4
solcap_snp_c1_16106	4	3	3	4	3	2	2	3	2	2	4	3	2	4	4	3	4	3	2	3	4	3	4	2	3	3	4	3	2	3	4	3	4	3	1	2	2	4	3	4	3	3	3	3	4	3	4	3	3
solcap_snp_c1_16148	3	3	4	3	4	1	3	4	1	0	2	3	0	2	2	4	3	4	1	3	4	3	3	4	3	4	2	3	3	3	3	2	4	4	0	2	2	4	4	3	3	4	4	3	3	3	4	4	4
solcap_snp_c1_16555	1	0	1	1	1	1	1	0	0	0	3	0	0	1	1	0	1	2	0	1	0	1	0	2	0	1	1	2	3	1	1	0	1	0	2	1	1	0	0	2	2	1	0	2	2	1	1	1	2
solcap_snp_c1_16585	1	0	1	1	2	1	1	1	1	1	3	0	0	1	1	0	3	2	0	1	1	1	2	2	2	1	2	2	4	1	2	2	1	0	2	1	1	3	1	2	2	2	2	2	2	1	1	1	2
solcap_snp_c1_16695	0	1	0	1	1	2	2	0	1	2	1	0	2	0	1	0	0	1	2	1	1	2	3	1	4	3	1	2	1	1	2	1	1	2	3	1	2	2	2	2	0	0	1	1	0	0	1	1	1
solcap_snp_c1_1914	4	4	4	4	4	4	4	4	4	4	4	4	4	2	2	4	4	4	4	4	4	4	4	4	4	4	4	4	4	4	4	4	4	2	4	4	4	4	3	4	3	3	3	3	3	3	3	3	2
solcap_snp_c1_2086	0	1	0	1	0	0	0	1	1	1	2	0	0	1	1	1	0	0	0	1	1	1	2	2	0	1	1	1	2	3	1	1	1	1	0	1	1	0	1	1	0	1	0	1	1	1	0	1	1
solcap_snp_c1_2117	1	2	0	1	0	3	0	1	1	1	2	2	2	3	2	4	2	2	1	2	1	1	3	3	0	1	3	1	3	3	3	1	1	2	1	3	1	3	1	1	1	1	2	2	2	2	1	2	1
solcap_snp_c1_2139	0	0	0	0	0	0	0	0	0	0	0	1	0	0	1	1	1	0	0	0	1	0	0	1	0	0	0	0	0	1	0	0	1	0	1	0	1	2	1	0	2	0	1	1	0	0	0	0	1
solcap_snp_c1_216	0	2	0	2	1	3	1	1	2	1	1	0	3	1	2	2	2	1	2	1	1	2	3	2	1	0	1	2	2	2	3	1	2	2	4	2	2	2	1	2	1	2	4	2	1	1	3	1	2
solcap_snp_c1_2319	4	4	4	2	3	1	4	4	3	3	3	4	1	4	3	2	3	4	3	4	4	3	3	3	3	4	3	3	3	2	1	3	3	4	1	3	4	3	4	3	4	2	2	4	4	3	2	4	2
solcap_snp_c1_2531	0	0	0	1	2	1	1	1	2	3	2	0	1	1	2	2	3	0	2	1	2	2	2	0	2	1	2	2	1	3	2	0	3	0	0	1	1	1	2	3	1	2	1	1	0	2	0	0	2
solcap_snp_c1_2672	1	1	0	0	0	2	1	0	0	1	1	1	0	2	0	0	2	0	0	2	0	0	1	1	0	0	1	0	1	1	1	0	1	1	1	1	0	1	1	1	1	2	1	2	0	0	0	0	1
solcap_snp_c1_2689	3	3	3	4	4	4	4	3	3	4	2	4	4	4	3	3	4	4	4	3	3	3	4	4	3	4	3	3	4	3	4	4	4	2	4	4	3	4	3	4	3	4	4	4	4	4	4	4	4
solcap_snp_c1_2795	2	3	2	1	2	3	2	1	2	3	1	2	0	2	0	2	2	2	2	2	0	4	3	2	2	1	2	2	1	2	1	2	3	2	1	4	2	1	3	1	4	2	2	3	2	1	1	3	3
solcap_snp_c1_2944	1	2	0	1	1	0	1	0	0	0	2	0	0	4	1	1	1	1	0	0	0	1	2	0	1	0	1	1	2	2	1	1	0	1	0	1	0	1	1	1	1	1	1	0	1	2	2	1	2
solcap_snp_c1_3049	0	2	2	0	0	2	2	1	1	2	2	0	1	2	2	0	2	0	2	1	1	0	1	1	0	0	1	0	1	1	1	2	0	4	2	1	0	2	0	2	1	2	1	1	1	0	0	0	1
solcap_snp_c1_3060	0	2	2	0	0	2	2	1	1	2	2	0	1	2	2	0	2	0	2	1	1	0	1	1	1	0	1	0	1	1	1	2	0	4	2	1	0	2	1	2	1	2	1	1	1	0	0	0	1
solcap_snp_c1_3126	4	4	4	4	4	2	4	4	3	3	4	2	3	4	4	2	4	3	4	4	4	4	4	4	3	4	2	4	2	3	4	4	4	4	3	3	4	4	4	4	4	4	4	3	4	4	3	4	4
solcap_snp_c1_3142	4	4	4	3	4	4	3	3	4	4	4	4	2	4	4	3	3	3	4	4	3	4	4	4	3	4	4	4	3	4	2	3	4	4	3	4	3	3	3	3	4	4	3	4	4	4	4	4	3
solcap_snp_c1_329	2	0	3	1	1	1	1	0	1	1	2	2	1	1	2	1	1	0	0	0	1	0	0	0	1	1	2	3	2	2	0	0	1	2	1	0	0	1	1	0	1	1	1	0	0	0	1	0	1
solcap_snp_c1_3596	3	4	3	4	3	4	3	4	4	3	4	4	2	4	4	4	4	3	3	4	3	3	4	4	3	3	4	3	4	3	3	4	4	4	3	3	4	4	4	3	4	3	4	4	4	4	4	4	2
solcap_snp_c1_3999	3	4	4	4	3	4	4	2	4	4	4	4	4	4	4	4	4	4	3	3	4	2	4	4	4	3	4	3	4	4	3	4	4	4	4	4	4	4	4	4	4	4	4	4	4	4	4	4	4
solcap_snp_c1_403	1	1	0	1	1	2	2	0	1	2	1	0	2	0	1	0	0	1	2	1	1	2	3	1	4	3	1	2	1	1	2	1	1	2	3	1	2	2	2	2	0	0	1	1	0	0	1	1	2
solcap_snp_c1_4076	2	4	3	2	4	3	3	4	4	4	4	3	2	4	4	3	4	3	4	3	4	4	4	4	4	4	4	4	3	4	4	4	4	4	2	4	4	4	4	4	4	3	4	4	4	3	4	4	3
solcap_snp_c1_4228	4	3	3	4	3	1	2	2	1	2	3	3	1	3	3	4	2	1	3	4	2	3	3	4	2	4	4	3	2	3	3	2	3	1	2	1	1	4	1	1	2	3	1	3	3	3	2	2	4
solcap_snp_c1_4455	0	0	0	0	0	0	0	0	0	0	0	0	0	0	1	1	0	0	1	1	0	1	0	2	0	1	0	0	1	1	0	0	0	2	1	0	1	0	1	0	1	1	1	1	1	1	1	2	0
solcap_snp_c1_4595	1	1	2	1	1	1	1	1	1	1	1	1	1	1	2	1	1	2	1	1	1	2	2	1	2	2	1	1	3	1	1	2	1	1	1	2	2	1	2	1	1	1	1	1	1	1	1	1	1
solcap_snp_c1_4824	1	0	1	0	2	1	2	1	1	2	3	1	1	3	2	1	2	4	2	1	1	2	1	3	0	2	1	2	4	2	1	1	1	0	2	1	2	0	1	2	2	1	1	3	1	2	2	1	3
solcap_snp_c1_4990	3	4	1	2	1	1	1	2	2	1	3	2	2	3	2	1	1	3	3	0	3	3	2	3	2	1	2	2	3	1	2	1	2	4	2	1	3	3	2	1	2	2	1	3	1	2	2	1	3
solcap_snp_c1_5713	3	2	0	4	2	1	0	1	1	2	1	1	2	0	1	1	1	1	4	2	2	3	1	3	2	1	2	3	2	2	1	2	3	0	1	2	3	1	0	1	2	2	2	2	0	1	1	0	1
solcap_snp_c1_6262	2	0	1	2	1	1	1	1	0	0	2	2	2	0	0	3	1	2	1	0	2	0	0	0	1	1	0	0	2	1	2	0	0	2	1	1	1	1	1	1	0	1	1	1	1	1	2	3	0
solcap_snp_c1_636	0	0	0	0	0	0	0	0	0	0	1	1	1	0	0	0	0	1	0	0	0	0	1	1	1	0	0	0	2	1	0	2	0	0	0	1	1	2	1	0	0	0	0	0	0	0	1	0	1
solcap_snp_c1_6501	0	2	0	0	0	0	0	0	0	0	0	1	2	0	0	1	1	1	0	1	1	0	1	1	1	0	1	0	1	1	2	0	0	1	0	1	1	0	0	0	0	2	0	0	0	1	0	1	0
solcap_snp_c1_6632	2	4	0	2	2	4	0	4	2	0	0	2	2	2	2	4	2	2	2	2	2	2	0	2	4	2	0	4	0	2	2	2	2	2	2	2	2	2	4	2	2	2	2	2	2	2	2	2	0
solcap_snp_c1_6795	4	4	3	2	4	3	3	3	3	4	3	3	3	3	4	3	2	4	3	3	3	3	3	4	4	4	4	4	4	3	3	4	4	4	4	4	4	4	4	3	4	3	4	4	4	3	4	4	4
solcap_snp_c1_6815	3	4	3	3	3	4	4	3	2	3	1	3	3	2	0	4	3	4	4	3	1	4	3	3	3	4	2	3	3	2	3	3	4	4	4	4	4	2	4	2	4	3	4	4	3	2	4	4	4
solcap_snp_c1_6869	0	1	0	0	1	1	0	1	2	1	1	0	0	0	0	0	1	2	0	0	1	0	2	0	0	2	1	2	1	1	1	2	1	0	1	0	1	0	0	0	1	0	1	1	1	1	0	1	1
solcap_snp_c1_6898	1	0	0	0	2	0	0	0	0	0	0	2	1	1	0	1	1	2	0	1	1	0	0	0	1	0	1	1	0	0	1	0	1	0	0	1	0	1	1	0	0	1	1	0	0	0	0	0	0
solcap_snp_c1_6964	1	2	1	1	1	1	1	1	1	0	2	1	2	1	2	1	2	2	2	0	2	3	2	2	1	1	2	2	3	1	1	1	1	0	0	1	3	1	2	1	2	1	1	2	0	1	1	0	1
solcap_snp_c1_7144	4	3	4	4	4	4	4	4	4	4	4	4	4	3	3	1	3	2	3	3	3	3	2	1	4	4	4	3	4	4	3	4	1	4	4	4	3	2	2	4	1	1	2	2	3	2	3	3	2
solcap_snp_c1_7165	1	4	3	3	2	2	4	2	1	2	2	2	1	2	2	3	3	1	2	1	4	1	4	3	4	2	2	3	2	3	3	1	1	4	3	1	3	4	4	4	3	3	4	3	0	1	2	1	1
solcap_snp_c1_7621	2	2	4	4	3	1	3	2	2	1	0	1	1	1	3	4	2	2	3	4	1	2	2	3	3	3	1	4	1	3	3	2	1	4	2	2	3	2	1	2	4	4	3	2	3	3	4	4	0
solcap_snp_c1_7744	2	0	1	0	2	1	0	1	1	1	0	0	1	1	0	1	0	0	0	0	0	1	0	0	0	0	0	1	0	1	0	1	2	1	2	2	0	0	0	0	0	0	0	0	0	0	0	0	0
solcap_snp_c1_7915	0	0	0	1	1	0	0	1	1	0	0	0	1	0	0	2	0	0	0	0	0	0	0	0	0	0	0	1	0	0	0	0	2	1	1	0	0	1	0	0	0	0	1	0	0	0	0	0	0
solcap_snp_c1_8084	0	0	0	0	0	0	0	0	0	0	0	0	0	0	0	0	0	0	0	0	1	0	2	1	2	0	0	0	0	0	1	0	0	0	0	0	2	1	2	1	0	0	1	1	0	0	0	1	0
solcap_snp_c1_8164	3	2	1	1	2	1	3	2	1	2	2	1	2	2	2	2	2	1	2	2	3	1	1	3	1	2	2	2	2	2	4	1	1	3	1	2	1	3	2	4	3	4	3	2	3	3	3	4	2
solcap_snp_c1_823	2	2	4	3	2	2	3	3	3	3	1	1	2	1	3	0	3	2	1	3	3	3	4	2	4	3	2	1	0	1	3	3	2	2	2	3	3	2	3	3	2	3	2	2	2	2	2	0	4
solcap_snp_c1_8566	0	1	0	0	0	0	1	1	0	0	1	0	0	0	1	0	0	0	0	0	0	0	0	0	1	1	2	0	1	3	1	1	0	0	0	2	0	0	0	1	0	0	0	1	1	1	2	1	0
solcap_snp_c1_8581	1	0	1	1	2	1	1	2	1	1	1	1	0	1	1	2	2	2	0	1	1	0	1	1	0	0	1	1	0	1	0	1	1	0	0	0	1	0	0	1	1	2	0	1	0	1	1	0	0
solcap_snp_c1_8708	2	1	1	2	2	1	1	4	1	2	2	1	2	2	1	2	2	0	3	2	1	1	1	4	4	1	2	1	2	3	3	2	0	2	1	3	3	2	4	2	1	2	2	2	3	2	4	2	1
solcap_snp_c1_9111	4	3	3	4	3	2	3	3	2	1	4	3	2	3	2	3	4	3	4	3	3	3	4	3	3	3	3	3	2	2	4	3	3	1	2	3	4	4	4	3	4	3	4	4	3	3	2	2	4
solcap_snp_c1_9183	0	0	0	0	1	0	1	0	0	0	1	1	0	0	1	0	0	0	0	1	0	0	0	0	0	0	0	0	1	1	0	0	0	0	1	0	0	0	0	0	0	0	0	0	1	0	0	0	1
solcap_snp_c1_9292	1	3	1	2	1	2	2	1	2	1	1	2	2	1	3	0	2	1	1	1	1	1	0	0	1	2	0	1	0	0	1	0	1	0	1	1	0	1	0	3	0	1	1	0	0	0	1	1	1
solcap_snp_c1_958	4	2	4	2	4	1	2	3	2	2	3	3	1	2	2	2	2	3	2	2	2	2	1	1	2	4	3	3	2	3	1	2	1	1	0	2	1	1	1	2	1	0	0	0	3	2	1	2	3
solcap_snp_c1_9839	0	1	0	0	0	0	0	1	0	0	1	1	0	0	0	1	0	1	0	0	0	0	0	0	0	0	0	0	1	0	0	0	0	0	0	0	0	0	0	0	0	0	0	0	1	0	0	1	0
solcap_snp_c1_9846	1	2	1	2	2	1	1	0	2	0	2	1	1	1	2	0	0	1	3	1	2	2	1	0	2	1	1	0	1	0	1	1	1	0	2	1	0	0	1	1	0	1	0	0	1	0	3	1	1
solcap_snp_c2_10055	0	0	0	1	0	2	1	0	1	2	1	0	2	0	0	0	0	1	1	1	1	1	3	1	4	2	1	1	1	1	2	1	1	2	3	1	2	1	2	2	0	0	1	1	0	0	1	1	0
solcap_snp_c2_10088	4	3	3	3	3	2	4	3	3	4	4	4	2	2	1	3	3	4	4	2	3	1	3	2	4	4	3	2	1	2	2	3	3	2	1	3	3	1	2	4	2	1	2	2	1	1	2	2	2
solcap_snp_c2_10411	0	1	2	1	2	1	0	2	0	0	1	3	0	2	1	1	1	0	1	1	1	2	2	0	2	0	1	1	1	2	1	1	1	0	1	0	1	1	2	2	3	3	2	1	2	2	2	2	2
solcap_snp_c2_11286	1	2	2	1	0	0	2	0	0	0	1	1	1	1	1	0	0	0	1	0	1	0	1	0	1	0	1	0	0	0	0	0	1	0	2	1	0	0	1	0	0	0	0	0	0	0	0	0	1
solcap_snp_c2_11400	2	1	2	3	2	1	2	3	2	1	3	2	4	2	4	2	2	2	2	2	4	0	1	2	2	3	2	2	3	2	3	2	1	2	3	0	2	3	1	3	0	2	2	1	2	3	3	1	1
solcap_snp_c2_11685	2	3	0	1	1	1	2	0	2	1	1	1	0	1	1	1	1	0	1	2	0	0	1	2	0	1	2	2	0	0	1	0	0	3	0	2	1	2	0	0	1	1	0	1	1	1	1	2	2
solcap_snp_c2_12403	2	0	2	2	4	4	0	4	4	3	2	3	2	1	2	3	0	2	3	3	1	3	2	2	3	2	3	3	2	1	2	4	1	1	2	2	3	2	3	1	3	1	1	2	4	3	4	4	0
solcap_snp_c2_12746	0	2	3	0	1	0	2	2	2	1	1	0	1	3	1	1	1	1	0	1	0	0	3	1	2	2	2	1	0	1	1	2	2	1	2	1	0	1	2	1	2	1	0	0	1	1	1	1	0
solcap_snp_c2_12770	0	2	2	0	2	1	1	1	1	2	1	1	1	1	1	1	2	0	0	1	2	0	2	2	2	1	3	1	1	2	3	1	2	2	1	1	1	3	2	1	2	3	1	2	2	2	0	2	1
solcap_snp_c2_13432	4	3	4	4	4	4	4	4	4	4	3	3	4	4	4	4	4	4	4	4	4	4	4	4	4	4	3	4	3	3	4	4	4	4	4	3	4	4	4	4	4	4	4	4	4	4	4	4	4
solcap_snp_c2_13653	3	2	2	2	4	1	3	3	2	3	1	2	3	4	3	1	2	1	1	3	2	3	1	3	2	3	1	3	1	4	1	2	3	0	3	3	1	2	1	3	2	2	2	1	4	2	2	3	3
solcap_snp_c2_13951	0	1	1	1	0	2	1	0	1	2	1	0	2	1	0	0	1	1	2	2	2	2	3	2	4	2	1	2	1	2	2	1	2	3	3	2	3	3	3	2	0	1	2	2	1	0	1	1	1
solcap_snp_c2_14903	1	2	1	0	0	1	0	1	2	1	1	1	0	1	0	0	0	1	1	1	0	0	0	1	1	0	1	0	1	2	1	1	1	1	1	2	1	0	1	0	2	1	1	2	0	0	0	1	1
solcap_snp_c2_15722	2	2	1	1	0	1	2	1	0	0	0	0	0	3	3	3	3	2	2	3	1	1	2	2	2	2	1	2	3	2	1	2	2	2	2	1	3	3	3	3	2	3	3	3	3	3	2	3	4
solcap_snp_c2_15796	2	2	2	2	1	1	2	2	0	2	2	1	3	2	2	0	2	2	1	1	1	2	3	2	2	1	2	2	1	1	2	1	2	1	2	3	2	1	2	1	2	1	2	2	2	1	1	1	2
solcap_snp_c2_16915	0	1	1	2	1	0	1	1	1	1	2	2	1	1	1	2	0	0	1	0	1	0	0	0	0	0	1	0	1	1	1	1	0	1	1	1	0	0	0	0	1	1	0	0	1	2	0	1	1
solcap_snp_c2_17531	1	1	2	2	0	0	1	0	0	0	1	1	2	0	1	2	2	1	1	0	1	1	2	1	2	1	1	0	2	0	0	1	1	1	1	1	2	1	1	2	0	2	1	0	0	1	0	0	0
solcap_snp_c2_18221	4	3	4	4	4	4	4	3	4	4	3	3	4	4	4	3	4	3	4	4	4	4	4	4	4	4	4	4	3	4	4	4	4	4	4	4	4	4	4	4	4	4	4	4	3	4	4	3	4
solcap_snp_c2_18245	1	0	1	1	1	1	1	0	0	0	3	0	0	1	1	0	1	2	0	1	0	1	0	2	0	1	1	2	3	1	1	0	1	0	2	1	1	0	0	2	2	1	0	2	2	1	1	1	2
solcap_snp_c2_18265	4	2	4	3	2	4	3	4	4	3	3	4	4	4	3	3	4	4	3	4	4	2	4	3	4	3	3	2	4	2	4	4	2	4	3	4	4	3	4	4	3	3	4	4	4	3	4	4	4
solcap_snp_c2_18524	1	0	1	0	0	0	1	0	0	0	0	1	0	1	1	0	0	0	0	0	0	2	0	0	0	1	0	0	0	0	0	0	1	0	0	1	0	0	0	0	0	0	0	0	0	0	0	0	0
solcap_snp_c2_19020	2	1	0	1	0	1	2	1	0	0	2	1	0	2	2	2	2	0	2	3	3	0	3	3	3	1	2	2	1	2	2	1	2	1	2	2	4	2	3	2	4	3	2	4	3	3	3	4	1
solcap_snp_c2_1908	0	0	0	2	1	1	0	0	0	0	1	0	1	0	0	1	1	0	1	0	0	0	0	1	0	0	1	1	0	2	4	1	1	0	1	1	0	1	0	1	0	2	2	0	0	1	1	0	2
solcap_snp_c2_19224	1	3	2	3	3	3	3	3	3	4	4	1	3	3	3	3	4	1	3	2	4	4	2	3	2	1	2	4	1	3	4	2	3	4	3	3	4	3	1	4	3	4	3	3	2	3	2	2	3
solcap_snp_c2_19942	0	2	3	0	1	1	2	2	2	1	1	0	1	2	2	1	1	1	0	1	0	1	3	1	1	1	2	1	0	1	1	2	1	1	2	1	1	1	2	1	2	1	0	1	2	1	1	0	3
solcap_snp_c2_20445	1	1	0	0	0	1	0	0	0	0	1	0	0	1	1	0	1	1	0	0	1	0	0	1	1	0	0	0	0	0	0	2	0	0	0	0	0	0	1	0	0	2	0	0	0	1	1	1	1
solcap_snp_c2_20479	1	3	2	2	3	2	3	4	4	4	3	4	0	3	3	2	4	3	4	3	4	3	3	3	3	2	4	3	3	2	4	3	3	4	1	3	4	4	4	4	4	3	4	4	3	2	3	4	2
solcap_snp_c2_20577	2	3	2	2	2	3	3	2	2	3	1	3	2	2	0	3	3	3	2	2	1	4	3	2	3	1	2	2	2	2	3	3	4	2	2	4	4	2	4	2	4	3	4	4	3	2	4	4	4
solcap_snp_c2_21233	0	1	2	1	2	3	2	2	3	2	3	4	1	2	3	4	1	2	1	2	2	1	3	3	3	2	1	3	2	2	4	3	3	2	1	2	3	4	4	3	4	4	3	3	3	4	3	4	1
solcap_snp_c2_21746	1	0	0	1	1	1	1	1	2	2	1	1	1	1	0	2	0	0	1	0	0	0	0	0	0	1	0	1	0	1	0	0	1	1	1	1	0	0	0	0	1	0	0	0	1	0	1	0	0
solcap_snp_c2_22033	0	1	1	1	1	1	1	1	1	1	0	1	0	1	0	1	1	2	2	1	2	0	1	0	2	0	0	0	1	0	1	1	2	2	2	1	1	0	0	1	0	1	0	0	2	0	1	0	1
solcap_snp_c2_22758	3	1	2	3	3	0	1	1	1	2	1	1	3	3	1	2	0	2	2	1	1	2	2	1	1	3	0	3	2	3	1	1	1	1	1	2	0	0	0	1	1	1	0	0	1	2	0	1	2
solcap_snp_c2_23944	3	3	3	3	2	2	2	1	4	3	3	3	4	4	4	2	4	3	2	4	3	2	3	4	2	2	3	2	3	3	2	4	4	4	3	4	3	3	3	4	4	4	3	4	3	4	4	4	4
solcap_snp_c2_24050	1	2	1	1	0	0	2	0	0	0	1	1	1	1	1	0	0	0	1	0	1	0	1	0	1	0	0	0	0	0	0	0	1	0	2	1	0	0	1	0	0	0	0	0	0	0	0	0	1
solcap_snp_c2_24677	0	1	0	0	0	2	0	1	2	1	1	0	1	0	0	0	0	0	0	0	0	0	0	1	0	0	0	0	0	0	0	0	0	2	1	0	1	0	1	0	1	1	2	1	2	1	1	2	0
solcap_snp_c2_26509	2	2	3	3	4	2	2	2	2	3	2	2	4	2	3	2	1	2	2	2	1	3	3	1	2	4	3	3	2	3	1	1	1	1	2	2	0	1	0	1	1	1	0	0	3	3	2	2	3
solcap_snp_c2_27216	2	1	0	3	1	1	1	1	1	2	2	1	3	1	1	0	1	1	3	2	1	3	2	1	2	2	1	1	0	0	2	2	1	0	2	2	1	0	2	1	0	0	0	0	2	0	0	0	1
solcap_snp_c2_27379	4	1	2	3	3	4	3	2	3	3	2	2	4	1	3	2	3	3	4	3	3	3	4	3	3	3	3	2	1	3	4	2	3	3	4	1	4	1	3	4	4	3	3	3	3	4	3	3	1
solcap_snp_c2_27561	0	1	1	1	1	2	1	2	2	1	0	1	0	2	2	1	1	2	1	1	2	0	0	2	1	2	1	2	4	3	2	2	0	4	1	1	2	0	2	2	3	2	1	3	1	1	2	2	2
solcap_snp_c2_27867	1	1	1	1	0	1	1	1	1	1	1	1	1	1	1	1	1	1	1	1	1	0	0	1	1	0	1	0	1	1	0	1	1	0	1	1	0	0	1	1	0	1	1	1	1	1	1	1	4
solcap_snp_c2_28483	2	3	1	1	2	3	0	2	2	1	3	2	1	1	1	2	1	1	1	1	0	1	1	2	0	0	3	2	1	2	2	1	2	2	1	1	1	1	1	2	2	3	1	2	2	2	1	1	2
solcap_snp_c2_29280	0	2	3	0	1	1	3	2	2	1	1	0	1	2	2	1	1	1	0	1	0	1	3	1	1	1	2	1	0	1	1	2	0	1	2	1	1	1	3	1	2	1	0	2	1	1	2	1	2
solcap_snp_c2_29304	4	4	4	3	4	2	3	4	3	2	3	4	2	4	4	4	4	3	3	3	3	3	1	3	0	2	3	3	3	3	2	3	3	2	1	3	2	3	2	2	4	4	3	3	4	4	3	3	4
solcap_snp_c2_29468	4	3	4	4	4	4	4	2	3	4	2	3	4	4	3	4	4	4	2	3	4	4	3	3	3	4	4	4	4	2	3	3	3	4	3	4	1	2	1	3	2	4	2	1	2	3	3	3	4
solcap_snp_c2_29478	0	2	3	0	1	1	3	2	2	1	1	0	1	2	2	1	1	1	0	1	0	1	3	1	1	1	2	1	0	1	1	2	1	1	2	1	1	1	3	1	2	1	0	2	2	1	2	1	3
solcap_snp_c2_30157	2	0	2	2	0	0	1	0	0	0	1	0	1	1	1	0	1	1	0	0	0	2	1	0	2	1	1	0	0	0	0	0	1	1	0	0	1	0	0	0	0	0	1	0	0	0	0	0	2
solcap_snp_c2_30288	4	2	1	2	3	2	0	2	1	1	3	2	2	0	1	1	2	3	3	2	2	2	1	1	1	3	2	3	4	3	1	2	2	2	2	3	1	1	1	2	0	0	1	1	1	1	3	3	1
solcap_snp_c2_30296	3	2	2	4	4	4	4	3	4	4	4	3	3	2	3	4	3	3	4	2	3	3	4	2	4	4	3	3	2	3	3	3	2	3	4	2	3	2	2	4	2	3	2	2	0	3	2	2	3
solcap_snp_c2_30907	0	2	3	0	1	2	3	2	3	2	1	1	1	4	3	1	2	1	0	2	1	2	3	1	2	1	2	1	0	1	2	2	1	2	2	1	1	2	4	2	2	2	1	2	3	2	2	2	3
solcap_snp_c2_31361	4	2	3	3	2	1	3	1	1	1	2	2	2	3	1	2	2	3	2	1	2	2	2	2	2	2	3	2	2	0	2	2	2	1	1	3	1	2	1	1	2	2	1	1	1	2	1	1	3
solcap_snp_c2_31586	1	1	0	2	0	1	1	2	0	1	1	2	0	2	1	0	2	2	2	2	2	0	1	2	2	2	1	2	1	2	0	2	1	0	2	1	1	1	1	1	1	2	2	2	1	2	0	1	2
solcap_snp_c2_3167	0	0	0	0	0	1	0	1	2	0	0	1	0	0	1	1	0	1	0	0	0	0	0	1	0	1	0	0	1	0	1	2	0	0	0	0	1	0	2	0	3	1	0	2	1	0	2	2	0
solcap_snp_c2_32112	1	0	0	0	0	1	0	0	1	2	0	1	1	1	0	0	0	1	0	1	1	0	1	2	1	1	1	1	2	1	1	1	2	0	0	2	2	2	2	2	0	2	2	1	1	1	1	0	2
solcap_snp_c2_32262	1	1	2	3	2	1	1	1	1	1	1	2	1	0	1	1	1	2	0	1	1	3	1	0	2	3	1	1	0	1	0	0	1	1	0	2	1	0	0	1	2	1	2	1	1	2	2	1	0
solcap_snp_c2_32359	1	3	0	1	0	2	2	3	3	3	2	2	3	1	0	0	2	3	1	0	2	1	3	2	3	2	2	1	2	2	2	3	2	3	2	1	3	1	3	2	3	3	4	2	3	3	3	3	2
solcap_snp_c2_32400	2	2	4	3	3	3	4	3	2	3	3	4	4	4	4	2	3	4	2	3	2	2	3	2	4	3	4	3	2	3	3	3	3	2	4	3	3	3	4	3	1	4	2	2	4	4	3	3	4
solcap_snp_c2_32522	0	1	1	1	0	1	1	0	0	1	0	2	0	0	0	0	0	1	2	1	0	0	0	0	0	1	0	0	1	1	1	1	1	0	0	0	0	0	0	0	0	0	0	0	0	0	0	0	0
solcap_snp_c2_32710	1	1	1	0	2	0	0	2	1	2	2	0	0	0	0	0	1	1	1	1	0	1	2	0	0	0	1	1	1	0	0	1	0	2	1	4	0	0	0	1	0	0	0	0	2	1	2	3	2
solcap_snp_c2_33105	0	2	0	1	0	0	1	0	0	1	0	0	1	1	1	0	1	0	0	1	1	0	0	1	0	1	1	1	1	3	1	0	0	3	0	1	1	0	0	1	0	0	2	1	0	0	0	0	1
solcap_snp_c2_33917	3	2	3	2	2	3	2	4	3	3	2	4	2	1	2	2	0	0	3	1	2	2	1	2	3	2	1	0	1	2	3	1	2	2	2	2	2	1	4	1	2	2	2	2	1	2	2	2	1
solcap_snp_c2_34194	4	4	4	4	4	4	4	4	4	4	4	4	4	4	4	4	4	4	4	4	4	4	4	4	3	4	4	4	3	4	4	3	4	4	4	4	4	4	3	4	4	4	4	4	4	4	4	4	3
solcap_snp_c2_34564	0	2	3	0	1	2	4	2	3	2	1	1	1	4	3	1	2	1	0	2	1	2	3	1	2	1	2	1	0	1	2	2	1	2	2	1	1	2	3	2	2	2	1	1	3	2	1	1	3
solcap_snp_c2_34789	2	1	3	1	2	1	1	2	1	2	3	1	2	1	3	1	0	2	1	0	1	0	0	1	0	1	2	1	1	2	2	1	2	0	1	2	0	0	0	0	1	1	0	0	2	3	1	1	0
solcap_snp_c2_34940	0	0	1	2	0	1	1	1	1	0	1	1	1	1	0	1	2	0	1	1	1	1	1	0	0	0	0	0	0	1	1	0	0	0	0	0	0	0	0	1	0	1	0	0	0	1	0	0	0
solcap_snp_c2_35220	3	3	3	2	2	0	3	2	1	1	3	1	2	2	4	3	2	3	3	2	2	3	2	1	3	3	3	3	1	2	2	1	2	2	2	1	1	2	2	1	2	1	1	2	0	1	1	0	1
solcap_snp_c2_35601	0	0	0	0	0	1	0	0	1	2	0	1	1	0	0	0	0	1	0	0	1	0	1	2	1	0	1	0	1	1	1	1	1	0	0	1	2	2	2	2	0	2	2	1	1	1	1	0	0
solcap_snp_c2_36469	0	1	0	2	0	1	0	1	1	3	1	2	0	0	1	1	1	0	1	0	1	0	2	1	1	0	1	0	2	2	0	2	1	3	0	2	1	2	1	1	2	0	1	1	1	0	3	1	1
solcap_snp_c2_36587	1	0	1	1	1	1	0	1	1	1	3	1	1	1	0	0	1	2	0	1	0	1	0	2	0	0	1	2	4	1	1	1	1	0	2	1	1	0	0	2	2	1	0	2	2	1	2	1	2
solcap_snp_c2_36608	3	2	2	2	2	1	2	3	4	1	2	2	2	1	3	3	2	1	3	1	1	2	2	2	0	2	3	2	2	3	2	2	2	4	1	1	2	2	2	1	3	1	4	4	2	3	1	2	3
solcap_snp_c2_36745	2	2	2	1	1	2	3	4	2	2	2	3	2	4	2	2	0	1	0	1	2	4	2	2	2	2	3	0	2	1	2	3	1	3	2	2	3	2	1	0	3	2	2	2	2	2	3	3	2
solcap_snp_c2_37598	0	1	0	0	0	0	0	2	1	0	2	1	0	0	1	0	0	0	2	1	0	0	1	1	1	0	0	0	0	2	1	1	1	0	1	0	3	2	3	1	2	0	2	3	2	1	1	1	0
solcap_snp_c2_37603	0	0	0	2	0	0	1	1	0	1	1	2	0	2	1	0	0	2	2	1	0	0	0	1	2	1	1	2	1	2	0	2	1	0	2	0	1	0	1	0	1	2	1	1	1	2	0	1	2
solcap_snp_c2_38726	0	0	0	0	0	0	0	0	0	0	0	0	0	0	3	3	0	0	3	0	0	0	3	0	3	3	3	0	3	0	0	0	3	3	0	3	0	0	0	0	0	0	0	0	0	0	0	0	3
solcap_snp_c2_39285	1	0	0	0	0	0	0	1	1	0	1	0	0	0	0	0	0	0	0	0	0	2	1	0	0	1	1	0	1	1	1	0	0	0	0	0	0	0	0	1	0	0	0	0	2	1	1	1	0
solcap_snp_c2_39961	0	1	0	0	0	0	0	1	0	0	1	1	0	0	0	1	0	1	0	0	0	0	0	0	0	0	0	0	1	0	0	0	0	0	0	0	0	0	0	0	0	0	0	0	1	0	0	1	0
solcap_snp_c2_40523	1	1	0	3	3	0	1	2	1	1	1	2	2	1	1	3	3	1	1	1	3	4	2	3	3	2	2	4	0	3	2	0	3	4	1	1	4	2	2	3	3	2	3	3	1	3	3	2	2
solcap_snp_c2_40822	4	4	4	2	3	4	2	3	4	4	2	4	3	3	3	2	2	4	4	2	4	0	4	4	4	1	3	4	4	1	3	4	3	4	4	4	4	3	4	3	4	2	3	4	2	2	2	2	4
solcap_snp_c2_40858	1	4	3	2	4	4	3	3	4	3	4	3	4	2	1	4	2	2	3	3	2	3	3	1	3	3	4	4	4	3	3	1	3	3	4	2	3	2	3	2	4	3	3	2	2	2	3	2	2
solcap_snp_c2_41438	4	4	4	4	2	3	4	3	4	4	4	3	3	3	4	3	4	4	3	4	4	4	4	2	4	4	3	4	3	3	4	3	4	3	3	3	3	3	4	4	3	4	3	2	4	4	3	3	3
solcap_snp_c2_42312	1	2	2	2	1	1	3	2	2	2	0	2	2	2	4	0	3	0	3	1	3	1	2	2	4	0	0	1	2	2	2	2	2	4	0	2	2	2	3	4	2	3	3	2	3	2	4	3	1
solcap_snp_c2_43566	0	0	0	0	0	0	0	0	0	0	0	0	0	0	1	1	0	0	2	1	0	1	0	2	0	1	0	0	2	1	0	0	0	2	1	0	1	0	1	0	1	1	1	1	0	1	1	1	0
solcap_snp_c2_4366	0	0	0	0	0	0	1	1	0	0	0	0	1	0	1	0	0	0	1	0	0	0	1	0	1	0	0	0	0	0	1	0	0	0	1	1	1	0	1	0	0	0	0	0	1	0	0	0	0
solcap_snp_c2_43748	0	1	1	1	2	1	3	3	1	2	3	2	2	1	0	0	0	1	1	1	2	1	1	1	2	1	4	1	0	1	3	2	1	0	1	1	2	1	2	2	2	2	1	2	0	2	1	1	1
solcap_snp_c2_44073	1	1	1	1	0	0	1	0	0	0	0	0	0	2	1	1	2	1	0	1	1	0	1	0	1	0	0	1	1	0	0	1	0	0	0	0	1	1	2	1	1	0	1	1	2	2	1	1	1
solcap_snp_c2_4445	1	1	1	3	1	0	1	2	2	1	2	2	3	2	3	1	2	1	1	0	4	2	2	1	3	1	2	0	2	2	4	2	0	1	1	1	3	3	2	3	0	2	2	1	2	3	3	1	1
solcap_snp_c2_45214	2	1	2	3	2	1	2	3	2	1	3	2	4	2	4	2	2	2	2	2	4	0	1	2	2	3	2	2	3	2	3	2	1	2	3	0	2	3	1	3	0	2	2	1	2	3	3	1	1
solcap_snp_c2_45626	4	4	3	2	4	3	3	3	3	4	3	3	3	3	3	2	1	4	3	3	2	3	2	4	3	4	4	4	4	3	3	4	4	4	4	3	4	4	4	2	4	3	4	4	4	3	4	4	4
solcap_snp_c2_4583	0	0	0	1	0	0	1	1	0	0	0	1	2	0	0	1	1	1	0	0	1	0	0	0	1	0	0	0	1	0	2	1	1	0	1	0	1	1	1	1	0	1	2	0	1	1	3	1	1
solcap_snp_c2_46464	2	2	2	1	2	2	3	3	3	3	2	2	2	4	3	4	4	1	3	3	3	1	2	4	1	1	3	3	4	2	3	1	2	3	3	2	3	2	3	2	4	4	4	4	2	3	1	1	4
solcap_snp_c2_46521	1	2	1	1	1	1	1	1	1	1	1	1	1	1	0	1	1	2	0	1	1	1	1	2	1	1	1	1	2	1	1	2	1	2	2	1	2	1	2	1	2	1	2	2	2	1	1	2	1
solcap_snp_c2_46567	3	4	3	3	3	4	4	3	2	3	1	3	3	2	0	4	3	4	4	3	1	4	3	3	3	4	2	3	3	2	3	3	4	4	4	4	4	2	4	2	4	3	4	4	3	2	4	4	4
solcap_snp_c2_47	3	1	2	2	3	1	2	1	1	1	1	2	1	1	2	1	0	3	2	2	1	2	2	1	1	3	2	2	3	2	0	2	3	0	2	2	0	2	2	0	1	0	1	1	2	1	1	2	1
solcap_snp_c2_47782	3	3	4	2	2	3	4	1	3	2	1	2	4	3	1	2	2	2	3	1	1	1	1	1	1	3	3	0	1	2	2	1	1	2	4	2	1	2	1	1	1	1	1	0	2	0	2	2	2
solcap_snp_c2_47843	0	0	0	0	0	0	0	0	0	0	0	0	0	0	0	0	0	0	0	0	0	1	1	0	0	0	0	1	0	0	0	0	1	1	0	0	0	0	0	0	0	0	0	0	0	0	1	0	0
solcap_snp_c2_48021	3	2	2	3	3	3	4	4	3	4	4	3	3	4	4	3	4	2	4	3	3	4	4	4	3	4	3	3	2	4	3	4	2	4	3	4	3	4	3	4	3	4	4	4	2	4	4	2	4
solcap_snp_c2_48687	0	1	1	2	1	1	1	1	2	1	2	3	2	2	2	2	1	1	2	1	1	1	0	0	0	1	2	0	1	1	1	1	0	1	1	1	0	0	0	1	1	1	1	0	1	2	1	1	1
solcap_snp_c2_49042	1	2	3	3	2	1	4	3	1	1	4	2	0	2	4	1	4	2	3	2	3	3	2	1	1	3	2	3	1	3	2	0	2	2	1	0	1	2	2	2	3	2	2	2	2	3	2	2	0
solcap_snp_c2_49068	0	1	0	0	0	1	1	0	0	1	0	0	0	1	0	0	1	1	0	0	1	0	1	0	1	0	0	0	0	1	1	3	1	0	0	1	0	2	1	1	0	0	0	0	2	0	1	2	0
solcap_snp_c2_49206	2	1	3	1	2	1	1	3	1	1	1	0	2	1	2	3	3	2	3	2	2	1	2	1	0	1	3	1	0	1	1	1	3	1	2	2	0	2	0	3	2	3	1	1	1	2	1	1	1
solcap_snp_c2_49867	0	0	1	2	0	1	1	1	1	0	1	1	1	1	0	1	2	0	1	1	1	1	1	0	0	0	0	0	0	1	1	1	0	2	0	0	0	0	0	1	1	1	0	0	0	1	0	0	0
solcap_snp_c2_50004	1	1	3	3	0	0	1	1	2	1	1	1	1	3	2	1	2	4	1	3	1	3	3	3	1	3	0	1	3	2	0	2	1	3	0	2	2	1	2	1	1	2	4	2	3	3	3	3	1
solcap_snp_c2_50014	3	3	3	4	4	4	4	4	4	3	4	4	3	3	3	4	4	3	4	4	4	3	4	4	3	3	3	3	3	4	4	3	3	3	4	4	3	4	3	4	4	4	4	4	4	4	4	4	4
solcap_snp_c2_50041	0	0	0	1	0	0	0	0	0	1	1	0	0	1	0	0	0	0	1	2	1	0	0	1	0	0	0	0	0	0	1	1	0	1	0	0	0	0	1	1	1	1	1	1	0	0	0	0	1
solcap_snp_c2_50220	3	2	2	1	2	1	2	1	1	1	1	2	2	1	1	2	1	1	1	2	1	1	2	2	2	0	2	3	0	2	0	1	1	3	1	1	2	2	1	1	0	0	2	1	2	2	0	0	0
solcap_snp_c2_50226	2	2	3	3	4	3	2	3	4	4	4	4	4	1	1	1	1	2	2	1	3	3	3	2	2	2	3	2	1	2	3	2	2	2	2	3	1	1	1	1	2	1	1	1	1	1	2	1	0
solcap_snp_c2_50259	1	1	0	1	3	3	2	2	3	2	3	4	3	3	2	2	2	3	3	2	2	0	2	3	3	1	3	2	2	4	2	3	4	2	2	2	2	2	2	3	3	2	3	3	3	3	2	3	1
solcap_snp_c2_50305	3	3	4	2	4	3	2	3	2	3	3	4	4	2	3	4	3	2	2	2	3	4	3	3	3	2	4	4	4	4	3	3	4	2	4	4	3	3	3	3	3	3	3	4	2	2	2	2	3
solcap_snp_c2_50412	3	4	4	4	3	2	4	4	2	2	4	4	4	4	4	3	3	4	4	4	4	4	4	4	3	4	4	3	3	3	3	3	3	4	4	4	4	3	3	3	4	3	4	4	3	3	4	2	3
solcap_snp_c2_50532	4	4	4	4	4	3	3	3	4	4	4	4	4	4	3	3	3	3	3	3	4	4	4	4	4	3	3	3	3	3	4	4	2	4	3	3	4	3	4	3	4	3	4	4	4	4	4	4	1
solcap_snp_c2_51083	0	0	2	2	2	1	3	1	0	2	1	3	1	1	2	3	3	3	2	4	4	1	4	2	2	3	2	3	1	2	3	1	3	0	2	1	2	2	3	3	4	3	4	3	3	2	3	3	2
solcap_snp_c2_51536	1	0	2	0	1	0	0	0	1	2	1	0	0	0	1	1	3	1	0	0	2	0	0	0	0	0	0	0	1	1	0	2	0	0	0	1	1	2	0	3	2	2	2	2	1	2	0	0	0
solcap_snp_c2_5212	2	2	1	3	1	3	4	2	1	2	4	2	1	4	3	4	3	3	2	2	3	3	3	2	3	2	1	3	2	3	2	3	3	2	4	1	4	3	3	4	2	3	3	3	4	3	4	4	4
solcap_snp_c2_52374	4	2	3	4	2	1	3	1	2	2	2	2	3	3	4	2	3	3	3	2	2	3	1	4	1	4	2	1	2	2	0	2	2	2	1	1	2	1	2	2	3	1	3	4	2	0	3	3	3
solcap_snp_c2_53708	1	0	2	2	1	0	3	1	0	0	1	2	1	2	3	1	0	2	3	1	0	3	0	1	0	3	0	1	1	1	1	0	1	1	1	0	0	2	1	0	2	0	2	2	0	0	1	0	2
solcap_snp_c2_54077	0	1	0	0	0	0	0	1	0	0	1	1	0	0	0	1	0	1	0	0	0	0	0	0	0	0	0	0	1	0	0	0	0	0	0	0	0	0	0	0	0	0	0	0	1	0	0	1	0
solcap_snp_c2_54122	2	3	3	1	4	3	2	3	4	2	4	2	4	3	4	2	3	4	3	2	3	3	4	3	4	3	3	3	4	2	2	4	3	4	3	2	4	4	4	4	3	2	3	4	4	3	3	3	2
solcap_snp_c2_54229	2	2	1	2	3	2	4	1	1	2	2	2	2	3	2	2	2	3	3	3	3	2	0	4	1	2	2	4	3	2	3	2	2	4	2	2	1	3	1	3	3	3	2	2	2	2	1	1	4
solcap_snp_c2_54353	0	1	1	1	0	1	1	1	1	0	2	0	2	0	1	1	0	1	0	0	0	1	0	0	1	1	2	0	1	1	0	0	0	2	2	0	0	0	0	0	1	1	1	0	2	2	1	3	0
solcap_snp_c2_54598	2	0	0	3	2	0	2	2	1	1	0	2	2	0	0	3	2	0	1	2	2	2	3	2	2	3	2	1	0	0	1	2	2	2	0	3	0	2	2	2	2	0	2	2	1	1	1	1	1
solcap_snp_c2_5461	2	3	0	4	4	3	2	2	2	3	3	3	2	3	3	1	2	3	2	3	1	2	3	1	2	2	3	2	3	2	1	3	3	2	4	3	2	2	2	2	3	2	2	2	1	2	2	1	3
solcap_snp_c2_54743	1	1	2	1	0	0	1	0	0	0	0	0	0	3	1	1	2	1	0	1	1	0	1	0	1	0	0	1	1	0	0	1	0	0	0	0	1	1	2	1	1	0	1	1	1	1	1	0	1
solcap_snp_c2_54867	1	0	2	2	1	1	1	3	1	1	0	1	1	1	1	1	0	1	2	0	1	1	2	2	1	2	1	0	2	1	2	0	1	0	0	1	1	0	0	2	0	0	0	1	1	1	1	1	0
solcap_snp_c2_55085	0	3	2	2	1	3	2	2	2	3	3	1	3	3	2	3	4	0	2	2	4	2	2	3	2	1	2	2	1	2	4	2	1	4	2	1	3	2	2	4	3	4	3	3	2	3	2	2	3
solcap_snp_c2_55452	0	0	1	0	1	0	0	0	0	0	0	0	0	0	0	0	0	0	0	0	0	0	1	1	1	0	1	1	0	1	1	1	0	0	0	2	3	1	1	1	1	3	2	2	0	2	1	1	1
solcap_snp_c2_55621	0	0	1	2	0	1	1	1	1	0	1	1	1	1	0	1	2	0	1	1	1	1	1	0	0	0	0	0	0	1	1	1	0	0	0	0	0	0	0	1	1	1	0	0	0	1	0	0	0
solcap_snp_c2_56008	4	3	4	4	3	3	3	3	4	4	4	4	3	4	4	4	4	4	3	3	4	4	4	3	4	4	3	3	3	4	4	3	4	2	2	4	4	4	4	4	4	4	4	4	3	4	2	3	4
solcap_snp_c2_56255	1	2	0	1	2	4	1	1	1	3	1	3	3	0	1	3	2	2	0	1	2	1	1	1	1	2	1	2	2	2	0	0	1	3	3	1	0	0	1	1	0	1	1	0	2	1	2	3	1
solcap_snp_c2_56259	2	0	2	1	2	2	1	2	2	2	0	1	0	2	2	1	1	2	0	1	1	0	0	1	0	2	0	3	4	3	1	2	1	4	1	2	2	0	1	1	2	0	2	2	1	0	2	2	3
solcap_snp_c2_56758	3	2	2	1	2	1	1	3	2	1	3	2	2	3	3	2	3	2	4	2	2	1	0	3	1	2	2	3	3	3	1	1	3	1	3	1	0	3	1	3	2	3	2	2	2	2	2	1	2
solcap_snp_c2_56794	1	2	0	1	0	0	1	0	0	1	0	0	1	2	1	0	1	0	0	1	1	0	0	1	0	1	1	1	2	3	1	0	1	3	0	1	1	0	0	1	0	0	2	1	0	0	0	0	3
solcap_snp_c2_57401	4	4	4	2	4	2	4	4	4	4	4	4	1	4	3	3	4	4	4	4	4	3	2	4	3	4	4	4	3	4	4	4	4	4	1	4	4	4	4	4	4	3	4	4	4	3	3	4	4
solcap_snp_c2_57478	2	2	2	3	2	2	4	3	3	4	2	2	2	3	2	2	4	3	4	3	3	4	4	4	4	4	2	3	3	3	2	3	4	2	2	2	4	4	4	4	2	3	4	4	2	2	3	1	2
solcap_snp_c2_58234	4	2	4	1	3	2	1	3	2	1	2	3	2	1	1	3	1	2	2	0	2	1	2	1	3	3	2	4	3	2	2	1	2	1	2	2	1	0	1	2	0	1	0	0	0	1	2	0	3
solcap_snp_c2_58296	0	0	0	0	0	0	0	1	4	1	0	0	0	1	0	1	2	1	0	1	2	0	1	1	0	0	1	0	1	1	1	1	0	1	0	1	0	0	0	0	0	2	0	0	0	0	0	0	0
solcap_snp_c2_58366	4	3	3	4	3	2	3	3	2	1	4	3	2	3	2	3	4	3	4	3	3	3	4	3	3	3	3	3	2	2	4	3	3	1	2	3	4	4	4	3	4	3	4	4	3	3	2	2	4
solcap_snp_c2_63	1	3	2	2	1	3	2	3	3	3	3	2	3	3	2	3	4	1	2	2	3	2	2	3	3	1	2	2	1	2	4	2	1	4	2	2	4	2	2	4	3	4	3	3	2	3	3	2	3
solcap_snp_c2_664	1	0	2	1	1	2	0	1	1	0	0	0	2	1	1	0	0	0	1	2	0	1	0	0	0	0	1	2	3	2	1	1	0	2	3	1	0	1	0	0	0	0	0	0	2	1	1	1	0
solcap_snp_c2_7747	1	1	0	0	0	0	0	0	0	1	0	1	0	1	0	0	1	0	0	1	1	0	0	0	0	0	0	0	0	0	0	0	2	0	0	0	0	0	0	0	0	0	1	0	1	1	0	1	1
solcap_snp_c2_804	1	0	0	0	1	1	1	0	1	1	1	1	0	0	0	1	1	1	1	2	0	0	0	0	0	0	2	2	1	0	1	0	0	1	1	1	0	1	0	1	0	0	0	0	0	0	0	0	2
solcap_snp_c2_8240	2	1	2	1	1	0	0	2	2	1	1	1	1	1	0	1	2	2	0	1	1	1	2	1	1	0	1	2	1	1	1	3	3	2	1	2	0	0	1	3	2	2	1	1	2	1	2	2	3
solcap_snp_c2_9531	4	3	3	4	4	3	4	3	2	4	4	2	4	4	4	3	4	3	4	2	3	2	3	3	3	3	3	4	2	2	2	3	3	4	3	3	4	3	2	3	3	3	4	3	3	2	3	3	2
solcap_snp_c2_9864	2	4	4	4	3	3	4	4	3	3	4	4	4	4	4	4	4	4	4	4	4	4	4	4	4	4	4	3	2	3	2	3	3	4	4	3	4	4	4	4	3	4	4	4	4	4	4	4	4
[truncated: 135 more columns]
