# Supplementary material for: Selection and validation of potato candidate genes for maturity corrected resistance to Phytophthora infestans based on differential expression combined with SNP association and linkage mapping
Source: Front Genet. 2015 Sep 23;6:294. doi: 10.3389/fgene.2015.00294 (PMC4585299; doi:10.3389/fgene.2015.00294)
Supplement: Supplemental File S4 — SuperSAGE tags. [file DataSheet4.XLSX]

## Sheet: SuperSAGE tags
Supplemental File S4. Candidate gene expression in SuperSAGE. Significantly different tag counts per million in the comparisons between genotype pools (A1, B2 and A2) at three time points (T0, T1 and T2) are shown. The A2 pool was quantitatively more resistant than both pools B2 and A1. phu = a nucleotide present in S. phureja, tbr = the alternative alele in S. tuberosum.
Comparison	Tag sequence	Matching transcript	Annotation	Tag count per million in B2-T0, B2-T1, B2-T2, A1-T0, A1-T1, A1-T2	Tag count per million in A2-T0, A2-T1, A2-T2	p-value	Log fold_change
B2-T0 vs A2-T0	GATCATTGAGATGAGGAGTTTGACGT	CV473764	Arabinogalactan protein (Agp)	23.2706	260.652	3.22e-135	-3.48555
B2-T1 vs A2-T1				17.0465	77.8889	4.77e-21	-2.19194
A1-T0 vs A2-T0				0.5889	260.732	3.61e-195	-8.79038
A1-T1 vs A2-T1				0	77.5325	1.64e-88	-10.5987
A1-T2 vs A2-T2				0	20.1786	2.46e-21	-8.65668
B2-T0 vs A2-T0	CATGTAATATGAGCTAACAATTAGAT	TC196279	Eukaryotic translation initiation factor 4e type (EIF)	89.5458	137.996	3.77e-08	-0.623924
B2-T1 vs A2-T1				171.462	234.281	3.02e-06	-0.450354
A1-T0 vs A2-T0				75.5974	138.038	2.81e-13	-0.868653
A1-T1 vs A2-T1				93.7492	233.209	1.42e-51	-1.31475
A1-T2 vs A2-T2				129.224	84.1396	5.91e-07	0.619015
B2-T0 vs A2-T0	GATCTTAAGGGTATGGTTAAAGAAGG	TC214234	Avr9/Cf-9 rapidly elicited protein 20 (ACRE20)	68.6082	252.689	2.11e-69	-1.88091
B2-T1 vs A2-T1				625.265	872.489	8.83e-22	-0.48067
B2-T2 vs A2-T2				295.086	585.198	4.54e-37	-0.98779
A1-T0 vs A2-T0				191.386	252.766	5.29e-07	-0.401316
A1-T1 vs A2-T1				442.627	868.497	9.1e-116	-0.972429
A1-T2 vs A2-T2				323.7	582.109	1.13e-47	-0.846633
B2-T0 vs A2-T0	CATGATGGCTGTGCGCTTTGTTGTTT	TC199656	Polyubiquitin (Pubq)	11.9394	32.7581	1.47e-07	-1.45612
B2-T1 vs A2-T1				7.6862	47.5884	4.56e-16	-2.63026
B2-T2 vs A2-T2				11.9603	41.2488	1.55e-07	-1.7861
A1-T0 vs A2-T0				0	32.7681	2.18e-25	-9.35615
A1-T1 vs A2-T1				0	47.3706	2.29e-54	-9.88785
A1-T2 vs A2-T2				0	41.0311	2.12e-42	-9.68057
A1-T0 vs A2-T0	CATGTTGATGTGGCCTCATTTAATAC	TC204068	Clathrin coat assembly protein AP17 (CCAP)	0	37.8337	3.15e-29	-9.56353
A1-T1 vs A2-T1				0	56.9008	3.73e-65	-10.1523
A1-T2 vs A2-T2				0	49.3411	8.54e-51	-9.94665
B2-T0 vs A2-T0				7.9596	37.8222	5.47e-14	-2.24846
B2-T1 vs A2-T1				0	57.1624	6.19e-35	-10.1589
B2-T2 vs A2-T2				0.6645	49.603	5.77e-23	-6.2221
B2-T0 vs A2-T0	CATGAGAGCTATGTTTTTAATTATGG	TC207534	Subtilisin-like protease (SLP)	132.826	266.021	3.52e-30	-1.002
B2-T1 vs A2-T1				193.338	474.758	7e-60	-1.29607
B2-T2 vs A2-T2				54.486	120.614	8.2e-11	-1.14644
A1-T0 vs A2-T0				129.311	266.102	5.42e-32	-1.04113
A1-T1 vs A2-T1				85.9368	472.585	4.51e-241	-2.45923
A1-T2 vs A2-T2				61.5141	119.977	1.6e-13	-0.963767
B2-T0 vs A2-T0	CATGAACAGAGTGTGTATTTGTATAG	TC206425	Conserved gene of unknown function (Cgu)	5.4722	85.456	1.45e-49	-3.96498
B2-T1 vs A2-T1				3.5475	83.6317	9.54e-42	-4.55918
B2-T2 vs A2-T2				1.9934	53.7801	2.26e-22	-4.75378
A1-T0 vs A2-T0				37.7987	85.482	2.57e-13	-1.17728
A1-T1 vs A2-T1				45.5725	83.249	1.22e-10	-0.869269
B2-T0 vs A2-T0	CATGTTTTTGGTTTCGTCAGTTAGTT	TC208728	Heat shock cognate 70 kDa protein (HSP70)	0.8024	27.2101	1.07e-18	-5.08361
B2-T1 vs A2-T1				0.6819	83.2375	2.43e-48	-6.93162
B2-T2 vs A2-T2				0	27.3416	7.28e-14	-9.09495
A1-T0 vs A2-T0				0	27.2184	3.52e-21	-9.08844
A1-T1 vs A2-T1				0	82.8566	1.55e-94	-10.6945
A1-T2 vs A2-T2				0	27.1972	2e-28	-9.08732
B2-T0 vs A2-T0	GATCCAGTGAGCAGTTCAGAGTCAGT	TC226354	Kiwellin (Kiw)	2.4073	21.403	2.7e-11	-3.15232
B2-T1 vs A2-T1				4.0912	21.7287	2.39e-07	-2.40902
A1-T0 vs A2-T0				0	21.4096	8.91e-17	-8.74211
A1-T1 vs A2-T1				0.9236	21.6292	1.48e-20	-4.5496
A1-T2 vs A2-T2				0.673	14.476	2.71e-12	-4.42697
B2-T0 vs A2-T0	GATCATCATAGTTTGTAATATTTGGA	TC200937	Photosystem II core complex proteins (PSP)	2273.7	2857.39	3.61e-45	-0.329655
B2-T1 vs A2-T1				1313.26	1877.36	7.91e-51	-0.515549
B2-T2 vs A2-T2				1107.24	1586.25	5.23e-33	-0.51865
A1-T0 vs A2-T0				2480.36	2858.26	2.78e-19	-0.204587
A1-T1 vs A2-T1				2803.31	1868.77	5.09e-153	0.585043
A1-T2 vs A2-T2				1292.78	1577.88	1.18e-18	-0.28751
B2-T0 vs A2-T0	GATCCATCTCTACATCTTCTACTCTT	TC222167	Salicylic acid-binding protein 2 (SABP)	132.001	207.394	2.21e-12	-0.651828
B2-T1 vs A2-T1				83.1868	300.19	1.34e-62	-1.85145
B2-T2 vs A2-T2				53.2122	118.627	8.69e-11	-1.15661
A1-T0 vs A2-T0				148.398	207.457	7.39e-08	-0.483344
A1-T1 vs A2-T1				201.341	298.816	3.83e-17	-0.569616
A1-T2 vs A2-T2				62.9229	118.001	3.71e-12	-0.907141
B2-T0 vs A2-T0	GATCTAGAGTATAAACAATAGACTAT	TC204922	Chloroplast protease precursor (Chp)	395.601	693.525	3.72e-54	-0.809902
B2-T1 vs A2-T1				297.972	815.66	5.29e-120	-1.45279
B2-T2 vs A2-T2				283.261	367.789	1.8e-05	-0.376744
A1-T0 vs A2-T0				327.417	693.736	7.17e-86	-1.08326
A1-T1 vs A2-T1				509.356	811.928	2.48e-58	-0.672677
A1-T2 vs A2-T2				273.9	365.847	1.41e-09	-0.417592
B2-T0 vs A2-T0	CATGTTAATATTAACTATTGTGTTTA	TC226210	Pectin methyl esterase (PME)	15.4218	0	3.51e-20	8.26883
B2-T1 vs A2-T1				55.5773	0	4.22e-47	10.1184
B2-T2 vs A2-T2				71.762	0	2.76e-39	10.4871
A1-T0 vs A2-T0				28.8464	0	7.7e-37	9.17225
A1-T1 vs A2-T1				60.1557	0	1.26e-66	10.2326
A1-T2 vs A2-T2				53.5482	0	7.04e-38	10.0647
B2-T0 vs A2-T0	CATGATTGATTACACTATTAACTGGA	AM906901	Squalene monooxygenase (SMO)	172.624	0	2.85e-215	11.7534
B2-T1 vs A2-T1				84.5485	51.5306	1.13e-05	0.714348
B2-T2 vs A2-T2				91.6959	0	5.56e-50	10.8407
A1-T0 vs A2-T0				191.978	0	2.8e-239	11.9067
A1-T1 vs A2-T1				116.405	51.2948	1.62e-22	1.18227
A1-T2 vs A2-T2				99.5732	0	6.14e-70	10.9596
B2-T0 vs A2-T0	CATGATTTGCACTCAAGGATGTTCCT	TC204524	Delta(7)-sterol-C5(6)-desaturase (DSD)	140.288	92.419	1.85e-08	0.602134
B2-T1 vs A2-T1	tbr allele			39.6136	159.661	1.19e-37	-2.01094
A1-T0 vs A2-T0				1.4921	92.4472	6.01e-65	-5.95326
A1-T1 vs A2-T1				0	158.93	1.18e-180	-11.6342
A1-T2 vs A2-T2				0	26.4884	1.04e-27	-9.04922
B2-T0 vs A2-T0	CATGATTTGCAATCAAGGATGTTCCT	TC196222	Delta(7)-sterol-C5(6)-desaturase (DSD)	2.9849	1.4243	0.134992	1.06744
B2-T1 vs A2-T1	phu allele			3.5475	0	0.0007274	6.14873
A1-T0 vs A2-T0				78.5815	1.4247	2.94e-85	5.78546
A1-T1 vs A2-T1				58.5932	0	6.5e-65	10.1946
A1-T2 vs A2-T2				11.5062	0	1.36e-08	7.84627
B2-T0 vs A2-T0	CATGTTCATTGTTGTAAGTTGTATAG	TC219291	Magnesium protoporphyrin IX monomethyl ester [oxidative] cyclase, chloroplast(MPP)	0	962.013	0	-14.2318
B2-T1 vs A2-T1	tbr allele			1.1825	396.476	9.26e-234	-8.38926
B2-T2 vs A2-T2				0	92.4183	2.98e-45	-10.852
A1-T0 vs A2-T0				0.9947	962.306	0	-9.91801
A1-T1 vs A2-T1				0	394.662	0	-12.9464
A1-T2 vs A2-T2				0	91.9303	8.07e-94	-10.8444
B2-T0 vs A2-T0	CATGTTCATTGTTGTAAGTTATATAG	TC195026	Magnesium protoporphyrin IX monomethyl ester [oxidative] cyclase, chloroplast(MPP)	269.632	0	0	12.3968
B2-T1 vs A2-T1	phu allele			195.703	18.3032	6.69e-99	3.4185
A1-T0 vs A2-T0				47.8414	0	1.88e-26	9.90211
A1-T1 vs A2-T1				123.176	18.2195	2.41e-71	2.75717
A1-T2 vs A2-T2				69.7012	0	3.94e-49	10.445
B2-T0 vs A2-T0	TCCGTCCTAATTATAGCAAAATCATG	TC198553	Hydroxypyruvate reductase (HPR)	175.112	0	2.33e-218	11.7741
B2-T1 vs A2-T1				60.8985	4.2238	2.06e-35	3.84979
B2-T2 vs A2-T2	phu allele			61.1306	0	1.4e-33	10.2558
A1-T0 vs A2-T0				168.602	0	2.86e-210	11.7194
A1-T1 vs A2-T1				136.457	4.2045	3.41e-126	5.02037
A1-T2 vs A2-T2				78.1096	0	5.48e-55	10.6094
B2-T0 vs A2-T0	TCCATCCTAATTATAGCAAAATCATG	TC199107	Hydroxypyruvate reductase (HPR)	4.9748	155.72	2.44e-101	-4.96818
B2-T1 vs A2-T1				2.365	108.975	4.97e-59	-5.52601
B2-T2 vs A2-T2	tbr allele			0.6645	85.1084	7.32e-40	-7.00097
A1-T0 vs A2-T0				2.9841	155.767	3.23e-107	-5.70595
A1-T1 vs A2-T1				0	108.476	1.54e-123	-11.0832
A1-T2 vs A2-T2				0	84.659	1.79e-86	-10.7255
B2-T0 vs A2-T0	GATCAGAAGCGTAGTGGGAAAATAGG	TC201795	Up-regulated by AvrBs3 (UPA18)	0.8024	87.4372	1.52e-63	-6.76772
B2-T1 vs A2-T1	phu allele			2.7274	109.981	9.6e-59	-5.33356
B2-T2 vs A2-T2				0.5375	97.4596	4.24e-46	-7.5024
A1-T0 vs A2-T0				1.7666	87.4639	2.2e-60	-5.62961
A1-T1 vs A2-T1				0	109.477	1.13e-124	-11.0964
A1-T2 vs A2-T2				51.1459	96.945	1.63e-10	-0.922548
B2-T0 vs A2-T0	GATCAGAAGCGTAGTGGGAAAATGGG	DN906548	Up-regulated by AvrBs3 (UPA18)	84.6569	16.7574	5.51e-40	2.33683
B2-T1 vs A2-T1	tbr allele			158.873	0	6.14e-133	11.6337
B2-T2 vs A2-T2				99.437	0	3.9e-54	10.9576
A1-T0 vs A2-T0				93.6318	16.7625	1.65e-47	2.48176
A1-T1 vs A2-T1				87.9713	0	4.19e-97	10.7809
A1-T2 vs A2-T2				69.6526	0	4.26e-49	10.444
B2-T0 vs A2-T0	GATCGGTCAGGAACCATTGTTGAGGT	TC196756	Biotin carboxylase carrier protein (BCCP)	1.2037	53.0928	1.23e-36	-5.46302
B2-T1 vs A2-T1				4.773	43.4573	1.68e-17	-3.18663
B2-T2 vs A2-T2	phu allele			0	25.1366	8.42e-13	-8.97365
A1-T0 vs A2-T0				1.1778	53.109	9.91e-37	-5.49484
A1-T1 vs A2-T1				0	43.2585	1.03e-49	-9.75684
A1-T2 vs A2-T2				0	25.0039	3.29e-26	-8.96601
B2-T0 vs A2-T0	GATCGGTCAGGAACCATCGTTGAGGT	TC213525	Biotin carboxylase carrier protein (BCCP)	30.0913	11.1163	2.98e-08	1.43667
B2-T1 vs A2-T1				60.0036	39.7802	0.0017036	0.593
B2-T2 vs A2-T2	tbr allele			34.3998	0	3.07e-19	9.42626
A1-T0 vs A2-T0				38.866	11.1197	6.82e-14	1.80539
A1-T1 vs A2-T1				42.023	39.5981	0.608414	0.0857478
A1-T2 vs A2-T2				43.0702	0	1.4e-30	9.75055
B2-T0 vs A2-T0	GATCAAGATGATTCCTCAAATGCATC	TC209814	MADS-box transcription factor 16 (MADS)	8.8268	50.2722	2.3e-20	-2.5098
B2-T1 vs A2-T1				10.9097	72.8746	6.64e-25	-2.7398
B2-T2 vs A2-T2	phu allele			11.8249	37.0435	2.67e-06	-1.64739
A1-T0 vs A2-T0				0	50.2876	1.14e-38	-9.97406
A1-T1 vs A2-T1				0	72.5411	7.35e-83	-10.5027
A1-T2 vs A2-T2				0	36.8479	3.57e-38	-9.52544
B2-T0 vs A2-T0	GATCAAGATGACTCCTCAAATGCATC	TC194763	MADS-box transcription factor 16 (MADS)	1.6049	0	0.0049203	5.00439
B2-T1 vs A2-T1				4.773	2.0057	0.0825333	1.25078
A1-T0 vs A2-T0	tbr allele			40.0438	0	9.8e-51	9.64544
A1-T1 vs A2-T1				61.1874	1.9965	7.39e-57	4.93766
A1-T2 vs A2-T2				67.6337	0	1.09e-47	10.4016
B2-T0 vs A2-T0	GATCAAAACCATATATAGGTTTTGAA	TC212265	Asparagine synthetase (AspS)	0.8024	59.2317	1.95e-42	-6.20584
B2-T1 vs A2-T1	tbr allele			10.2279	190.878	1.41e-89	-4.22207
B2-T2 vs A2-T2				6.45	291.497	2.85e-124	-5.49804
A1-T0 vs A2-T0				0.5889	59.2497	3.53e-43	-6.65269
A1-T1 vs A2-T1				0	190.005	7.88e-216	-11.8918
A1-T2 vs A2-T2				0	289.958	7.19e-294	-12.5016
B2-T0 vs A2-T0	GATCAAAACCATATAGAGGTTTTGAA	TC212265	Asparagine synthetase (AspS)	99.1008	0	4.99e-124	10.9528
B2-T1 vs A2-T1	phu allele			87.9598	0	5.2e-74	10.7807
B2-T2 vs A2-T2				282.186	0	3.44e-152	12.4624
A1-T0 vs A2-T0				81.8542	0	1.28e-102	10.6769
A1-T1 vs A2-T1				516.514	0	0	13.3346
A1-T2 vs A2-T2				588.851	0	0	13.5237
B2-T0 vs A2-T0	CATGAAACTAAGATAGTATTTCTTGT	TC216708	Receptor-like protein kinase (RLPK_1)	106.46	241.967	2.2e-35	-1.1845
B2-T1 vs A2-T1	tbr allele			48.4823	109.819	3.45e-13	-1.1796
A1-T0 vs A2-T0				39.2908	242.041	3.35e-97	-2.62299
A1-T1 vs A2-T1				16.9269	109.317	3.94e-63	-2.69112
A1-T2 vs A2-T2				20.1359	96.0854	4.53e-37	-2.25455
B2-T0 vs A2-T0	CATGAAACTAAGAGAATATTTCTTGT	TC223930	Receptor-like protein kinase (RLPK_2)	26.8637	76.5939	8.31e-17	-1.51157
B2-T1 vs A2-T1	phu allele			7.095	23.935	8.12e-06	-1.75425
A1-T0 vs A2-T0				109.915	76.6172	1.28e-05	0.520643
A1-T1 vs A2-T1				37.2393	23.8255	0.0009722	0.64432
A1-T2 vs A2-T2				74.1267	22.3334	1.35e-17	1.73079
