# Supplementary material for: Selection and validation of potato candidate genes for maturity corrected resistance to Phytophthora infestans based on differential expression combined with SNP association and linkage mapping
Source: Front Genet. 2015 Sep 23;6:294. doi: 10.3389/fgene.2015.00294 (PMC4585299; doi:10.3389/fgene.2015.00294)
Supplement: Supplemental File S8 — LDmatrix. [file DataSheet8.XLSX]

## Sheet: LD_matrix_SNPs_PIN184
	HPR_SNP4437.	HPR_SNP4438.	HPR_SNP4486.	HPR_SNP4489.	HPR_SNP5114.	HPR_SNP5141.	HPR_SNP5141.	HPR_SNP5207.	HPR_SNP5144.	HPR_SNP5257.	HPR_SNP5265.	HPR_SNP5266.	HPR_SNP5299.	HPR_SNP5306.	HPR_pyro_SNP6346.	DSD_SNP1450.	DSD_SNP1452.	DSD_SNP1516.	DSD_SNP1583.	DSD_SNP1604.	DSD_SNP1606.	DSD_SNP1653.	DSD_SNP1663.	DSD_SNP1664.	DSD_SNP2894.	DSD_SNP2961.	DSD_SNP2967.	DSD_SNP3006.	DSD_SNP3015.	DSD_SNP3016.	DSD_SNP3033.	DSD_SNP3060.	DSD_SNP3087.	DSD_SNP3168.	DSD_pyro_SNP3220.	RLPK_pyro2_SNP3783.	RLPK_pyro1_SNP3785.	RLPK_SNP3914.	RLPK_SNP3959.	RLPK_SNP4003.	RLPK_SNP4106.	RLPK_SNP4139.	RLPK_SNP4277.	RLPK_SNP4325.	RLPK_SNP4379.	RLPK_SNP4400.	RLPK_SNP4569.	RLPK_SNP4574.	PME_SNP4496.
HPR_SNP4437.	NA	1.66e-27	7.76e-08	1.83e-12	0.00724708	0.0870073	0.309701	0.337515	0.0165996	4.99e-52	0.23079	3.91e-06	0.0012124	2.39e-07	0.111899	1	1	1	0.696615	0.717909	1	0.288207	0.908011	0.631994	0.0739932	0.12929	0.280969	0.918787	0.877229	0.38679	0.165359	0.637259	0.98723	1	0.921217	1	1	1	1	0.429873	0.00644451	1	0.665855	1	0.00231035	0.722852	1	0.859988	0.908001
HPR_SNP4438.	1.66e-27	NA	1.65e-11	4.11e-12	0.000306441	0.594255	7.01e-06	0.000726904	0.527168	0.0243875	0.256729	0.000238573	0.0731069	7.03e-06	0.716427	1	0.991912	0.636281	1	0.667661	1	1	0.837562	0.959386	1	1	1	0.12929	0.994095	0.549201	0.78569	1	0.245679	0.222928	1	0.278431	0.572402	1	1	0.812382	0.722482	1	0.979358	0.0042493	0.179295	1	0.470399	0.675363	1
HPR_SNP4486.	7.76e-08	1.65e-11	NA	3.58e-32	9.81e-44	0.0106629	0.00262726	0.357808	1	0.0524295	0.99891	0.00583217	0.0597453	0.000545806	1.63e-16	1	1	0.409726	0.972411	0.832437	0.642535	0.75167	0.236431	0.54023	0.98723	1	1	0.919588	1	0.744814	0.908001	1	0.451306	0.901565	0.847214	0.720244	1	0.82225	0.717277	1	1	1	0.278431	0.56798	0.907465	1	0.811714	1	1
HPR_SNP4489.	1.83e-12	4.11e-12	3.58e-32	NA	0.000223129	5.37e-45	0.0870073	0.534073	5.45e-14	0.020982	0.0149224	1.43e-130	0.0214978	1.29e-90	0.808744	0.975344	0.961484	1	1	0.754342	0.2173	0.559292	0.457247	0.575116	0.877229	1	1	1	0.901565	0.873029	0.8932	1	0.717909	1	0.943935	0.277074	1	0.805432	1	1	1	0.945364	0.394469	0.619122	0.915656	1	1	1	0.744814
HPR_SNP5114.	0.00724708	0.000306441	9.81e-44	0.000223129	NA	1.88e-26	1.12e-20	6.05e-25	0.000184128	7.72e-19	0.040232	4.42e-21	6.43e-16	1.65e-23	5.54e-13	1	1	0.443695	1	1	1	0.979739	1	0.994092	1	1	0.975344	0.0748602	1	1	1	0.994642	0.352358	0.677005	0.833068	0.857945	1	1	0.425819	1	1	0.910768	0.912624	0.950974	0.896502	0.913698	0.97243	1	1
HPR_SNP5141.	0.0870073	0.594255	0.0106629	5.37e-45	1.88e-26	NA	1.29e-27	6.43e-28	9.57e-13	1.56e-30	2.76e-08	1.15e-65	6.94e-26	2.43e-62	0.0149672	1	1	0.781098	0.895572	0.797152	0.781098	0.954227	1	1	0.894308	0.97243	0.837562	0.215403	0.899088	0.856835	0.507713	0.979358	0.265162	0.175091	0.977721	0.337515	1	0.832437	1	1	0.836527	0.716427	0.450911	0.493899	0.839311	1	1	1	0.838197
HPR_SNP5141.	0.309701	7.01e-06	0.00262726	0.0870073	1.12e-20	1.29e-27	NA	5.42e-35	5.12e-08	1.75e-24	0.0033778	9.74e-17	1.54e-18	1.08e-20	0.00805433	1	0.974557	0.894308	0.191634	1	1	0.65584	0.960403	0.89914	0.961484	0.51014	0.797152	0.12477	1	1	1	0.978868	0.160794	0.227318	0.993843	0.937779	0.183193	1	0.979358	1	1	0.893522	1	0.979358	0.820919	0.94787	1	0.788703	1
HPR_SNP5207.	0.337515	0.000726904	0.357808	0.534073	6.05e-25	6.43e-28	5.42e-35	NA	4.12e-08	9e-23	0.000181729	1.06e-17	6.9e-34	2.45e-21	0.863855	1	1	0.93461	1	0.810283	1	1	1	1	0.0523308	0.0488635	0.280624	0.603744	0.127953	0.0293964	0.11972	0.292081	0.418405	0.323513	1	0.979358	1	1	0.985073	1	1	1	1	0.960403	1	0.00878743	1	1	0.87465
HPR_SNP5144.	0.0165996	0.527168	1	5.45e-14	0.000184128	9.57e-13	5.12e-08	4.12e-08	NA	1.62e-10	1.77e-35	1.98e-24	2.63e-05	3.24e-29	1	1	1	1	0.960403	1	1	1	1	1	0.853513	0.51014	1	1	0.510942	0.838197	0.975344	1	0.863844	0.999603	1	0.555319	1	1	0.962712	0.963993	0.891125	0.109732	0.816308	1	1	0.987255	1	1	1
HPR_SNP5257.	4.99e-52	0.0243875	0.0524295	0.020982	7.72e-19	1.56e-30	1.75e-24	9e-23	1.62e-10	NA	0.000347677	4.21e-23	5.07e-34	2.11e-27	0.334872	1	1	1	1	1	1	1	1	1	0.489313	0.515507	0.00636416	0.262433	0.975945	0.265526	0.302299	0.570645	0.202202	0.42564	0.956538	0.973767	1	1	0.943935	0.80093	0.00257503	0.668258	0.177574	0.975344	0.309683	0.59064	0.960403	1	0.972287
HPR_SNP5265.	0.23079	0.256729	0.99891	0.0149224	0.040232	2.76e-08	0.0033778	0.000181729	1.77e-35	0.000347677	NA	2.44e-11	0.219116	5.57e-11	1	0.780973	1	0.922676	0.733923	0.875387	0.95326	0.424752	1	1	0.576951	0.836527	0.270079	0.873138	0.843352	0.503817	0.93474	0.412887	1	1	0.575116	0.108346	1	1	1	1	1	0.994092	1	0.975344	1	1	0.9878	1	0.38828
HPR_SNP5266.	3.91e-06	0.000238573	0.00583217	1.43e-130	4.42e-21	1.15e-65	9.74e-17	1.06e-17	1.98e-24	4.21e-23	2.44e-11	NA	5.27e-14	1.05e-128	0.65526	1	0.983545	1	0.873572	0.996214	0.629441	0.780973	1	1	0.464021	0.879793	0.90661	0.699559	0.812041	0.493899	0.667661	0.755513	0.215986	0.810283	0.847214	0.416183	1	1	1	1	1	0.841875	0.429077	0.160794	1	1	1	1	0.669506
HPR_SNP5299.	0.0012124	0.0731069	0.0597453	0.0214978	6.43e-16	6.94e-26	1.54e-18	6.9e-34	2.63e-05	5.07e-34	0.219116	5.27e-14	NA	3.88e-17	0.0868123	0.983737	1	0.609155	0.73449	0.383048	0.313142	1	0.975344	0.38828	0.997017	0.922676	0.141931	0.0830259	0.908001	0.572402	0.715776	0.842174	0.482094	0.0456547	1	0.975344	0.904992	1	0.498245	0.6375	0.465043	0.270465	0.870882	0.987255	0.357113	1	0.951662	0.984562	0.870882
HPR_SNP5306.	2.39e-07	7.03e-06	0.000545806	1.29e-90	1.65e-23	2.43e-62	1.08e-20	2.45e-21	3.24e-29	2.11e-27	5.57e-11	1.05e-128	3.88e-17	NA	0.398202	0.987255	1	1	0.558581	0.843987	0.429077	0.51014	0.964162	0.831704	0.428116	0.77414	1	0.292077	0.595889	0.565285	0.657037	0.965546	0.114492	0.492365	0.515888	0.307204	1	1	1	1	0.99397	0.805432	1	0.595502	1	1	1	1	0.718123
HPR_pyro_SNP6346.	0.111899	0.716427	1.63e-16	0.808744	5.54e-13	0.0149672	0.00805433	0.863855	1	0.334872	1	0.65526	0.0868123	0.398202	NA	0.767487	1	0.98718	0.716427	0.692078	1	1	0.161813	2.12e-06	1	0.84261	0.000187318	0.887376	1	0.309701	0.794646	0.000276527	0.781672	0.90661	0.519116	0.407324	1	1	1	0.971633	0.8896	0.495691	1	1	1	0.465553	1	1	0.705059
DSD_SNP1450.	1	1	1	0.975344	1	1	1	1	1	1	0.780973	1	0.983737	0.987255	0.767487	NA	1.96e-11	0.665605	0.983545	0.597677	0.38679	1	0.826875	0.757683	7.2e-07	0.00023811	1	1	2.14e-05	0.0435917	0.229781	1	0.374765	0.301441	1	1	1	1	1	1	1	0.871871	0.707337	1	1	0.812737	1	0.33532	0.572858
DSD_SNP1452.	1	0.991912	1	0.961484	1	1	0.974557	1	1	1	1	0.983545	1	1	1	1.96e-11	NA	1	1	1	0.978924	1	0.960403	0.964253	0.00683812	0.062295	1	1	0.00195104	0.401134	0.0363081	0.987255	0.948447	0.750901	1	1	1	1	1	1	1	1	1	1	1	1	1	1	1
DSD_SNP1516.	1	0.636281	0.409726	1	0.443695	0.781098	0.894308	0.93461	1	1	0.922676	1	0.609155	1	0.98718	0.665605	1	NA	3.16e-32	3.24e-72	3.12e-12	1.17e-26	9.03e-13	6.02e-14	2.39e-07	2.73e-06	0.00224478	1.94e-61	6.17e-07	5.81e-08	1.96e-11	0.0012502	2.14e-07	2.19e-52	1	1	1	1	1	1	1	1	0.937518	1	1	1	1	0.874311	1
DSD_SNP1583.	0.696615	1	0.972411	1	1	0.895572	0.191634	1	0.960403	1	0.733923	0.873572	0.73449	0.558581	0.716427	0.983545	1	3.16e-32	NA	1.33e-12	7.13e-13	6.71e-78	4.55e-80	3.18e-61	0.0056541	0.000596972	7.07e-41	2.38e-08	0.00160085	1.12e-05	0.00492646	1.38e-38	1.48e-05	3.08e-10	0.278431	0.767653	1	1	0.97845	0.558539	0.601071	0.0361164	1	1	1	0.628143	1	0.180489	0.551063
DSD_SNP1604.	0.717909	0.667661	0.832437	0.754342	1	0.797152	1	0.810283	1	1	0.875387	0.996214	0.383048	0.843987	0.692078	0.597677	1	3.24e-72	1.33e-12	NA	2.28e-34	1.37e-19	2.08e-22	4.7e-24	6.29e-13	3.6e-11	0.000318674	1.36e-27	7.36e-11	1.17e-05	6.38e-06	6.38e-05	2.03e-07	8.32e-29	1	0.946987	0.832437	1	1	0.908011	0.455827	0.957889	1	1	1	1	0.918703	0.843803	1
DSD_SNP1606.	1	1	0.642535	0.2173	1	0.781098	1	1	1	1	0.95326	0.629441	0.313142	0.429077	1	0.38679	0.978924	3.12e-12	7.13e-13	2.28e-34	NA	2.57e-13	3.59e-11	8.46e-16	0.23079	0.0902307	0.356868	0.000973953	0.011438	0.0243875	0.00636996	0.116025	5.83e-23	0.877586	0.867977	0.931346	0.992221	1	0.214594	0.581322	0.524313	0.418923	1	1	1	0.711612	1	0.78569	1
DSD_SNP1653.	0.288207	1	0.75167	0.559292	0.979739	0.954227	0.65584	1	1	1	0.424752	0.780973	1	0.51014	1	1	1	1.17e-26	6.71e-78	1.37e-19	2.57e-13	NA	4.18e-67	1.97e-64	0.161056	0.00192443	7.24e-29	1.32e-08	0.0286938	0.0313249	0.289909	1.13e-28	0.0137047	1.07e-12	0.894308	1	1	1	0.979358	0.833068	1	1	1	1	1	1	0.905524	0.790559	0.873305
DSD_SNP1663.	0.908011	0.837562	0.236431	0.457247	1	1	0.960403	1	1	1	1	1	0.975344	0.964162	0.161813	0.826875	0.960403	9.03e-13	4.55e-80	2.08e-22	3.59e-11	4.18e-67	NA	1.06e-87	8.23e-05	7.55e-05	1.21e-51	0.00204721	4.56e-05	5.14e-06	0.016338	3.6e-51	0.59635	1.02e-05	0.664882	0.812727	1	1	0.910768	1	1	0.74257	1	1	0.955756	0.786278	1	0.703279	0.916244
DSD_SNP1664.	0.631994	0.959386	0.54023	0.575116	0.994092	1	0.89914	1	1	1	1	1	0.38828	0.831704	2.12e-06	0.757683	0.964253	6.02e-14	3.18e-61	4.7e-24	8.46e-16	1.97e-64	1.06e-87	NA	0.00326255	0.00046579	8.86e-43	0.00549762	9.8e-05	0.015285	0.0220685	1.4e-41	0.548318	0.000152477	0.661365	0.797359	1	1	0.101041	0.655363	0.593227	0.203773	1	1	0.689086	1	1	1	0.876361
DSD_SNP2894.	0.0739932	1	0.98723	0.877229	1	0.894308	0.961484	0.0523308	0.853513	0.489313	0.576951	0.464021	0.997017	0.428116	1	7.2e-07	0.00683812	2.39e-07	0.0056541	6.29e-13	0.23079	0.161056	8.23e-05	0.00326255	NA	4.64e-94	6.48e-24	5.51e-17	6.74e-79	1.43e-54	1.56e-55	1.68e-30	1.47e-27	0.000307011	1	0.125137	1	1	0.975344	0.894308	0.952781	1	0.635007	0.947782	0.951334	0.601164	1	1	1
DSD_SNP2961.	0.12929	1	1	1	1	0.97243	0.51014	0.0488635	0.51014	0.515507	0.836527	0.879793	0.922676	0.77414	0.84261	0.00023811	0.062295	2.73e-06	0.000596972	3.6e-11	0.0902307	0.00192443	7.55e-05	0.00046579	4.64e-94	NA	3.53e-24	2.48e-20	3.55e-64	1.38e-43	2.77e-39	1.21e-27	7.52e-17	0.00169957	1	0.660991	1	1	1	0.773919	0.975344	1	1	0.515888	1	0.181175	1	0.834797	1
DSD_SNP2967.	0.280969	1	1	1	0.975344	0.837562	0.797152	0.280624	1	0.00636416	0.270079	0.90661	0.141931	1	0.000187318	1	1	0.00224478	7.07e-41	0.000318674	0.356868	7.24e-29	1.21e-51	8.86e-43	6.48e-24	3.53e-24	NA	1.4e-13	3.23e-20	1.21e-27	4.39e-19	9.15e-119	1.66e-24	7.19e-05	0.714887	2.89e-06	1	1	1	0.703279	0.964253	0.74883	0.880018	1	0.120806	0.943617	0.975344	0.869287	1
DSD_SNP3006.	0.918787	0.12929	0.919588	1	0.0748602	0.215403	0.12477	0.603744	1	0.262433	0.873138	0.699559	0.0830259	0.292077	0.887376	1	1	1.94e-61	2.38e-08	1.36e-27	0.000973953	1.32e-08	0.00204721	0.00549762	5.51e-17	2.48e-20	1.4e-13	NA	1.01e-08	6.51e-13	1.22e-11	2.92e-18	2.23e-09	1.19e-36	1	0.696148	1	1	0.960403	1	1	1	1	1	0.583533	1	1	0.954809	0.405203
DSD_SNP3015.	0.877229	0.994095	1	0.901565	1	0.899088	1	0.127953	0.510942	0.975945	0.843352	0.812041	0.908001	0.595889	1	2.14e-05	0.00195104	6.17e-07	0.00160085	7.36e-11	0.011438	0.0286938	4.56e-05	9.8e-05	6.74e-79	3.55e-64	3.23e-20	1.01e-08	NA	1.9e-49	4.1e-57	4.88e-23	2.63e-27	1.02e-05	0.782642	0.836527	1	1	0.9878	0.63772	0.824566	1	1	0.940913	0.0677965	0.583533	1	0.954809	0.843987
DSD_SNP3016.	0.38679	0.549201	0.744814	0.873029	1	0.856835	1	0.0293964	0.838197	0.265526	0.503817	0.493899	0.572402	0.565285	0.309701	0.0435917	0.401134	5.81e-08	1.12e-05	1.17e-05	0.0243875	0.0313249	5.14e-06	0.015285	1.43e-54	1.38e-43	1.21e-27	6.51e-13	1.9e-49	NA	1.9e-90	2.52e-34	8.1e-24	4.12e-09	1	0.21814	1	1	0.965951	0.737299	0.616793	1	1	0.978924	0.179295	0.00373332	1	0.830784	1
DSD_SNP3033.	0.165359	0.78569	0.908001	0.8932	1	0.507713	1	0.11972	0.975344	0.302299	0.93474	0.667661	0.715776	0.657037	0.794646	0.229781	0.0363081	1.96e-11	0.00492646	6.38e-06	0.00636996	0.289909	0.016338	0.0220685	1.56e-55	2.77e-39	4.39e-19	1.22e-11	4.1e-57	1.9e-90	NA	1.23e-24	1.28e-14	9.69e-11	0.836527	0.89459	1	1	0.98723	0.879165	0.973767	1	0.978866	0.830258	0.547144	0.712549	1	1	0.711212
DSD_SNP3060.	0.637259	1	1	1	0.994642	0.979358	0.978868	0.292081	1	0.570645	0.412887	0.755513	0.842174	0.965546	0.000276527	1	0.987255	0.0012502	1.38e-38	6.38e-05	0.116025	1.13e-28	3.6e-51	1.4e-41	1.68e-30	1.21e-27	9.15e-119	2.92e-18	4.88e-23	2.52e-34	1.23e-24	NA	2.19e-22	0.000322386	0.950993	2.48e-05	0.975344	1	1	0.939649	1	0.629441	0.836527	0.908011	0.0881507	0.978924	1	0.955725	1
DSD_SNP3087.	0.98723	0.245679	0.451306	0.717909	0.352358	0.265162	0.160794	0.418405	0.863844	0.202202	1	0.215986	0.482094	0.114492	0.781672	0.374765	0.948447	2.14e-07	1.48e-05	2.03e-07	5.83e-23	0.0137047	0.59635	0.548318	1.47e-27	7.52e-17	1.66e-24	2.23e-09	2.63e-27	8.1e-24	1.28e-14	2.19e-22	NA	0.409085	0.952385	0.67261	0.620572	1	0.97006	0.794919	0.354001	0.876361	0.99397	0.975344	0.836527	1	0.874052	1	0.882936
DSD_SNP3168.	1	0.222928	0.901565	1	0.677005	0.175091	0.227318	0.323513	0.999603	0.42564	1	0.810283	0.0456547	0.492365	0.90661	0.301441	0.750901	2.19e-52	3.08e-10	8.32e-29	0.877586	1.07e-12	1.02e-05	0.000152477	0.000307011	0.00169957	7.19e-05	1.19e-36	1.02e-05	4.12e-09	9.69e-11	0.000322386	0.409085	NA	1	0.667661	0.829954	0.975344	1	1	0.960403	0.994014	0.960403	1	0.88142	0.960207	1	1	0.975344
DSD_pyro_SNP3220.	0.921217	1	0.847214	0.943935	0.833068	0.977721	0.993843	1	1	0.956538	0.575116	0.847214	1	0.515888	0.519116	1	1	1	0.278431	1	0.867977	0.894308	0.664882	0.661365	1	1	0.714887	1	0.782642	1	0.836527	0.950993	0.952385	1	NA	0.836527	0.583533	1	1	0.861082	1	0.975176	1	1	0.837562	0.73973	0.973767	1	1
RLPK_pyro2_SNP3783.	1	0.278431	0.720244	0.277074	0.857945	0.337515	0.937779	0.979358	0.555319	0.973767	0.108346	0.416183	0.975344	0.307204	0.407324	1	1	1	0.767653	0.946987	0.931346	1	0.812727	0.797359	0.125137	0.660991	2.89e-06	0.696148	0.836527	0.21814	0.89459	2.48e-05	0.67261	0.667661	0.836527	NA	0.937518	9.25e-17	0.0153957	0.00373812	0.00995698	0.120843	0.964253	1	0.475214	0.812784	0.261243	0.410787	1
RLPK_pyro1_SNP3785.	1	0.572402	1	1	1	1	0.183193	1	1	1	1	1	0.904992	1	1	1	1	1	1	0.832437	0.992221	1	1	1	1	1	1	1	1	1	1	0.975344	0.620572	0.829954	0.583533	0.937518	NA	1	0.721684	0.703279	0.619995	0.705478	6.09e-09	2.21e-16	2.34e-10	0.94575	4.42e-14	1	0.665605
RLPK_SNP3914.	1	1	0.82225	0.805432	1	0.832437	1	1	1	1	1	1	1	1	1	1	1	1	1	1	1	1	1	1	1	1	1	1	1	1	1	1	1	0.975344	1	9.25e-17	1	NA	1	1	1	1	1	1	1	1	1	0.992221	1
RLPK_SNP3959.	1	1	0.717277	1	0.425819	1	0.979358	0.985073	0.962712	0.943935	1	1	0.498245	1	1	1	1	1	0.97845	1	0.214594	0.979358	0.910768	0.101041	0.975344	1	1	0.960403	0.9878	0.965951	0.98723	1	0.97006	1	1	0.0153957	0.721684	1	NA	2.06e-23	9.39e-20	6.18e-17	1	0.99397	1	2.46e-23	3.16e-18	0.000672254	1
RLPK_SNP4003.	0.429873	0.812382	1	1	1	1	1	1	0.963993	0.80093	1	1	0.6375	1	0.971633	1	1	1	0.558539	0.908011	0.581322	0.833068	1	0.655363	0.894308	0.773919	0.703279	1	0.63772	0.737299	0.879165	0.939649	0.794919	1	0.861082	0.00373812	0.703279	1	2.06e-23	NA	1.38e-94	3.87e-27	0.00297978	0.991221	0.0135684	2.15e-14	0.930721	0.000279036	0.833068
RLPK_SNP4106.	0.00644451	0.722482	1	1	1	0.836527	1	1	0.891125	0.00257503	1	1	0.465043	0.99397	0.8896	1	1	1	0.601071	0.455827	0.524313	1	1	0.593227	0.952781	0.975344	0.964253	1	0.824566	0.616793	0.973767	1	0.354001	0.960403	1	0.00995698	0.619995	1	9.39e-20	1.38e-94	NA	2.3e-26	0.441895	0.979358	0.23079	1.15e-17	0.664907	7.07e-05	0.792912
RLPK_SNP4139.	1	1	1	0.945364	0.910768	0.716427	0.893522	1	0.109732	0.668258	0.994092	0.841875	0.270465	0.805432	0.495691	0.871871	1	1	0.0361164	0.957889	0.418923	1	0.74257	0.203773	1	1	0.74883	1	1	1	1	0.629441	0.876361	0.994014	0.975176	0.120843	0.705478	1	6.18e-17	3.87e-27	2.3e-26	NA	8.62e-05	1	0.0278584	2.95e-21	1	3.29e-07	1
RLPK_SNP4277.	0.665855	0.979358	0.278431	0.394469	0.912624	0.450911	1	1	0.816308	0.177574	1	0.429077	0.870882	1	1	0.707337	1	0.937518	1	1	1	1	1	1	0.635007	1	0.880018	1	1	1	0.978866	0.836527	0.99397	0.960403	1	0.964253	6.09e-09	1	1	0.00297978	0.441895	8.62e-05	NA	2.52e-32	2.07e-33	0.771411	4.47e-16	1	1
RLPK_SNP4325.	1	0.0042493	0.56798	0.619122	0.950974	0.493899	0.979358	0.960403	1	0.975344	0.975344	0.160794	0.987255	0.595502	1	1	1	1	1	1	1	1	1	1	0.947782	0.515888	1	1	0.940913	0.978924	0.830258	0.908011	0.975344	1	1	1	2.21e-16	1	0.99397	0.991221	0.979358	1	2.52e-32	NA	2.62e-21	1	2.64e-48	1	1
RLPK_SNP4379.	0.00231035	0.179295	0.907465	0.915656	0.896502	0.839311	0.820919	1	1	0.309683	1	1	0.357113	1	1	1	1	1	1	1	1	1	0.955756	0.689086	0.951334	1	0.120806	0.583533	0.0677965	0.179295	0.547144	0.0881507	0.836527	0.88142	0.837562	0.475214	2.34e-10	1	1	0.0135684	0.23079	0.0278584	2.07e-33	2.62e-21	NA	0.99397	1.62e-53	0.992221	0.638361
RLPK_SNP4400.	0.722852	1	1	1	0.913698	1	0.94787	0.00878743	0.987255	0.59064	1	1	1	1	0.465553	0.812737	1	1	0.628143	1	0.711612	1	0.786278	1	0.601164	0.181175	0.943617	1	0.583533	0.00373332	0.712549	0.978924	1	0.960207	0.73973	0.812784	0.94575	1	2.46e-23	2.15e-14	1.15e-17	2.95e-21	0.771411	1	0.99397	NA	1	2.01e-07	0.987976
RLPK_SNP4569.	1	0.470399	0.811714	1	0.97243	1	1	1	1	0.960403	0.9878	1	0.951662	1	1	1	1	1	1	0.918703	1	0.905524	1	1	1	1	0.975344	1	1	1	1	1	0.874052	1	0.973767	0.261243	4.42e-14	1	3.16e-18	0.930721	0.664907	1	4.47e-16	2.64e-48	1.62e-53	1	NA	1	0.151375
RLPK_SNP4574.	0.859988	0.675363	1	1	1	1	0.788703	1	1	1	1	1	0.984562	1	1	0.33532	1	0.874311	0.180489	0.843803	0.78569	0.790559	0.703279	1	1	0.834797	0.869287	0.954809	0.954809	0.830784	1	0.955725	1	1	1	0.410787	1	0.992221	0.000672254	0.000279036	7.07e-05	3.29e-07	1	1	0.992221	2.01e-07	1	NA	0.00291577
PME_SNP4496.	0.908001	1	1	0.744814	1	0.838197	1	0.87465	1	0.972287	0.38828	0.669506	0.870882	0.718123	0.705059	0.572858	1	1	0.551063	1	1	0.873305	0.916244	0.876361	1	1	1	0.405203	0.843987	1	0.711212	1	0.882936	0.975344	1	1	0.665605	1	1	0.833068	0.792912	1	1	1	0.638361	0.987976	0.151375	0.00291577	NA
PME_SNP4485.	1	0.04891	0.951334	1	0.810283	1	0.720468	0.554466	1	0.829583	0.837158	0.979358	0.973767	0.89914	1	1	1	0.638709	1	0.931643	0.889658	1	1	1	0.888653	0.922978	0.994092	0.247187	0.51752	0.948546	1	0.951968	1	0.442062	1	1	0.847777	1	0.99397	0.327144	0.707261	0.987976	0.0473291	0.896873	0.554466	0.798232	0.987255	0.109664	1.46e-06
PME_SNP4475.	1	0.38836	0.975344	1	0.916244	1	0.931346	0.57375	1	0.793177	0.991254	1	1	1	1	1	1	0.805994	1	0.960403	1	1	1	1	1	1	1	0.418206	0.668784	1	1	1	1	0.704436	1	1	0.691657	1	1	0.358388	0.922697	1	0.0797734	0.661365	0.561944	0.895298	0.535974	0.0601726	1.41e-34
PME_SNP4412.	1	0.415555	0.992221	1	0.973767	1	0.829583	0.573403	1	0.856066	0.99397	1	1	1	0.93461	1	1	0.875428	1	0.873305	0.9878	1	1	1	0.903488	0.916049	1	0.461521	0.332954	0.896873	0.906224	1	1	0.877229	1	1	0.954227	1	0.964253	0.357113	0.922978	1	0.130935	0.922697	0.786772	0.805994	0.832752	0.109732	1.03e-16
PME_SNP4406.	1	0.321404	0.98723	1	0.951646	1	0.932239	0.589395	1	0.805268	0.9878	1	1	0.972287	1	1	1	0.90599	1	0.966507	1	1	1	1	0.999729	1	1	0.469152	0.632898	0.964162	1	1	1	0.839698	1	1	0.842558	1	0.981138	0.305596	0.893522	1	0.162263	0.875324	0.717909	0.876545	0.77414	0.0590353	3.02e-35
PME_SNP4388.	1	0.54208	0.943617	1	0.951662	1	0.956357	0.440918	1	0.108043	1	1	0.943935	0.945364	1	1	1	0.880739	1	0.994092	1	1	1	1	1	1	1	0.456043	0.619907	0.979358	1	1	1	0.83175	1	1	0.824275	1	1	0.449536	0.732655	1	0.368631	0.718123	0.839312	0.901565	0.570479	0.0516723	5.37e-34
PME_SNP4331.	1	0.360448	1	1	0.960403	1	0.959319	0.635584	1	0.836527	0.992221	1	1	0.962619	1	1	1	0.925066	1	0.978866	1	1	1	1	0.995327	1	1	0.534599	0.695749	0.987255	1	1	1	0.873572	1	1	0.797152	1	0.994092	0.290107	0.8896	1	0.165818	0.87465	0.632888	0.79177	0.703279	0.0666323	3.1e-35
PME_SNP4337.	0.932239	0.695435	1	0.975344	1	0.575375	1	0.933323	1	1	1	0.661365	1	0.384368	1	0.994092	0.974557	0.695725	0.448867	1	1	0.984739	0.933323	0.438708	0.455827	0.695578	0.230561	0.189816	0.532633	0.538793	0.975344	0.134157	0.164052	0.76914	1	0.947782	0.805122	1	0.939091	1	0.664907	1	1	1	1	0.994642	0.777437	0.101757	0.00374706
PME_SNP4234.	0.873138	0.717472	0.762006	0.84594	0.979358	0.911279	0.0301791	0.907465	1	0.916709	0.851211	0.954176	1	0.947782	0.731818	1	1	0.554298	1	0.794371	1	0.894308	0.691521	1	0.84594	0.534073	0.773266	0.471423	1	0.667402	0.661365	0.789452	0.98723	1	1	0.667413	1	1	0.890857	0.751137	0.50846	0.214594	1	0.82225	0.405203	0.922697	0.0184269	0.70837	2.71e-06
SMO_SNP8778.	0.873138	0.975872	0.963993	1	0.339675	0.716427	0.877229	0.661365	1	0.717277	0.918787	0.813832	1	0.826875	1	1	1	1	0.213892	1	0.994719	0.538793	0.458495	0.931346	0.310305	0.609155	0.91604	1	0.847777	0.746702	0.415342	0.612951	0.896502	0.887376	0.829583	0.789452	1	1	1	1	1	0.0808576	1	0.876361	1	1	0.979358	0.796614	1
SMO_SNP8881.	0.430632	1	1	1	1	0.602442	1	0.829583	1	0.991912	0.743057	1	1	1	1	1	1	1	0.29578	0.921217	0.861723	0.873408	0.831307	0.839013	0.13357	0.712902	0.413321	0.833958	0.873572	0.155443	0.370507	0.905356	1	1	1	0.695749	1	1	0.00778214	1	1	0.887376	0.994642	1	1	1	0.176112	0.929196	1
SMO_SNP8905.	0.946985	1	1	1	0.940938	1	0.893248	0.0391125	1	0.897195	1	1	1	1	0.907013	1	1	0.877229	1	0.93461	1	1	1	1	0.60457	0.717909	1	0.833068	0.276346	0.620331	0.267337	1	0.470619	0.99397	1	0.143973	1	1	0.583533	0.968326	1	1	0.753842	0.984892	1	0.311103	0.836527	0.515445	0.805268
SMO_SNP8913.	0.975344	1	0.384921	0.471827	1	0.853513	1	1	1	0.848631	0.992221	0.904763	1	0.560856	1	1	1	0.939003	0.366415	1	1	0.631184	0.760252	0.774273	0.441012	0.97006	0.436541	1	0.930721	0.964162	0.805994	0.533968	0.975344	0.994642	0.807662	0.714887	0.743057	1	1	0.588996	0.71373	0.873572	0.547019	0.547144	0.9878	1	0.975602	0.847559	0.731439
SMO_SNP0061.	1	1	1	0.476328	1	0.41719	0.960403	1	1	0.79177	1	0.721684	1	1	0.65549	1	1	1	1	1	1	1	1	1	1	0.997588	1	1	0.954003	1	1	1	1	1	0.99397	0.979358	0.856279	1	0.964253	0.959386	1	0.197422	0.520055	0.820919	1	0.877229	0.978924	0.836521	1
SMO_SNP0067.	0.873305	1	0.986537	0.186167	0.992221	0.978924	1	1	1	0.124753	1	0.547725	0.956484	0.9878	0.833068	1	1	0.896873	1	1	0.896354	0.946911	0.878318	1	1	1	0.707825	0.979358	0.983545	0.939649	0.876982	1	0.93461	0.994092	0.665711	1	0.937779	1	1	0.443873	0.839312	0.122536	0.453992	0.94174	1	1	0.97243	0.743057	1
SMO_SNP0113.	0.26376	1	0.892094	1	0.91604	0.908011	0.919401	1	0.920501	0.642535	1	1	0.608554	1	1	1	1	0.971633	0.978924	1	1	1	0.937518	1	1	1	1	0.825163	1	0.952781	0.538317	1	1	0.994092	0.719783	1	1	1	0.990538	1	1	0.150228	1	1	1	1	1	0.032399	1
SMO_SNP0115.	1	1	1	0.975344	1	0.851211	1	1	1	1	0.836527	1	1	0.984892	0.00979595	0.399775	1	1	1	1	1	0.711822	0.771411	0.493899	0.271135	1	0.910768	0.74257	0.786723	0.991778	0.570691	0.989752	0.98723	0.92714	0.950663	1	0.606188	1	0.553324	0.987255	1	0.156375	0.992221	1	1	0.397026	0.823957	0.000885139	0.992221
SMO_SNP0161.	1	0.716427	0.800939	0.936407	0.483908	1	1	1	0.432876	0.964043	0.432876	0.99094	0.93461	0.881446	0.950663	0.83175	1	0.313142	0.391913	0.179295	0.123421	0.00926298	0.000563711	0.0140637	0.623377	0.55733	0.41429	0.524901	0.619907	0.717277	0.611356	0.712472	0.89787	0.333453	0.831219	1	1	1	0.650846	1	0.97641	0.00867081	0.975344	1	1	1	1	0.00636996	0.930538
SMO_SNP0188.	1	0.194309	0.786723	0.998418	0.37202	0.726487	0.479229	0.979358	0.489466	0.410525	0.0772818	0.597677	0.326834	0.39344	1	0.470219	0.839969	0.256073	0.709123	0.922697	1	0.440031	0.583533	1	0.524901	0.964162	0.547725	0.120157	0.825912	0.963993	0.488661	0.579723	0.839311	0.0249362	1	1	1	1	1	1	1	0.123229	0.98723	1	1	1	0.863253	0.000679084	0.947782
SMO_SNP0217.	1	0.140295	0.420614	0.826875	0.406927	0.963993	0.515113	1	0.929774	0.908522	0.637259	0.73738	0.972287	0.505385	1	0.382497	0.841875	0.561944	1	0.836527	0.992221	0.453038	0.208131	0.775397	0.593227	0.895298	0.682286	0.160973	0.973767	0.660382	0.606188	0.810283	0.902185	0.115446	1	0.960403	0.949115	1	1	1	1	0.00445553	1	0.914523	0.955756	1	0.991221	0.000307011	0.840548
CCAP_SNP9731.	1	1	0.680407	1	0.975759	1	1	0.216507	1	1	1	1	1	1	1	0.620122	0.983545	0.910768	0.260046	0.796793	1	0.95326	1	1	1	1	0.91604	1	1	0.48748	0.839013	0.619122	1	1	0.833068	0.997017	0.834797	1	0.000895501	1	1	0.682286	0.975344	1	1	0.470399	0.0855671	0.00761737	1
CCAP_SNP9758.	1	1	1	0.90453	0.836527	0.727284	0.33202	1	1	1	1	0.691521	1	0.719625	0.0884366	0.155443	0.489313	0.850812	1	0.456018	0.908011	0.359891	1	1	0.997588	0.987255	1	0.794919	1	0.975344	0.994092	0.910768	0.937779	0.873085	1	0.831236	0.16815	0.876361	0.166239	1	1	0.441012	0.507713	0.877229	1	1	0.693367	0.000123982	0.00306335
CCAP_SNP9776.	1	1	1	1	0.781098	0.612658	1	0.975344	0.992221	1	1	0.951662	1	0.994642	0.307263	0.1784	0.467745	1	1	1	1	1	1	1	1	0.896502	1	0.89914	0.994095	1	1	1	1	1	0.767653	0.979358	0.0446346	0.908001	0.142254	1	1	0.479122	0.291823	0.813096	0.994092	1	0.921294	0.000956423	0.65526
CCAP_SNP9779.	1	1	1	1	0.786278	0.520368	1	0.950429	1	0.992687	1	0.94687	1	0.99397	0.309701	0.204169	0.625444	1	1	0.957602	1	1	1	1	1	0.826141	1	0.845245	1	0.992221	1	1	1	1	0.707261	0.740593	0.0890667	0.937779	0.905524	1	1	0.614679	0.326834	0.831011	1	1	1	0.00112159	0.111173
CCAP_SNP9786.	0.853513	1	1	0.565359	0.646233	0.437308	1	1	0.403297	1	1	0.406602	1	0.152558	0.493899	0.890675	1	0.770705	0.877798	0.415555	1.89e-05	0.927441	0.873138	0.579723	0.877229	0.259307	0.974107	0.220502	0.91604	0.988461	0.955756	1	1	0.60123	1	1	0.116774	1	0.950116	1	1	0.547144	0.547144	1	1	0.997588	0.227318	0.0178501	0.550508
CCAP_SNP9855.	1	0.998866	1	0.958651	1	1	1	1	1	1	1	0.908085	0.775397	0.847777	0.95693	0.882058	1	0.963993	1	0.907013	9.23e-09	0.930721	1	0.964162	0.960403	0.0251516	1	0.73449	0.350059	0.975344	0.816971	1	1	1	1	1	0.902341	1	0.936988	1	0.930721	1	0.805432	0.878381	1	0.832609	0.93461	0.0113592	1
CCAP_SNP9879.	0.914457	1	0.979358	0.786229	0.62802	0.902341	1	0.881847	1	1	1	0.83175	0.716427	0.612658	0.762716	0.515888	0.93461	1	1	1	0.891125	1	1	1	1	0.408958	0.943617	0.740624	0.887071	1	1	0.987489	1	0.995327	1	0.8932	0.863058	1	0.987255	0.99397	0.364884	1	1	0.632717	1	0.964162	1	0.00250271	1
CCAP_SNP9985.	0.873138	0.975872	0.963993	1	0.339675	0.716427	0.877229	0.661365	1	0.717277	0.918787	0.813832	1	0.826875	1	1	1	1	0.213892	1	0.994719	0.538793	0.458495	0.931346	0.310305	0.609155	0.91604	1	0.847777	0.746702	0.415342	0.612951	0.896502	0.887376	0.829583	0.789452	1	1	1	1	1	0.0808576	1	0.876361	1	1	0.979358	0.796614	1
BCCP_SNP1121.	0.93461	5.05e-05	0.876772	0.640467	0.943935	0.365828	0.91604	0.999603	0.637259	0.891393	1	0.206562	0.891125	0.157246	1	0.750987	1	0.108856	0.6779	0.337515	0.345951	0.00535305	1	0.916639	0.926345	0.750987	1	1	0.711822	0.99397	0.646795	0.99891	9.39e-08	0.931346	0.0663175	0.0134219	0.673593	1	0.595254	1	0.88547	1	1	0.00292526	0.236444	1	1.84e-05	0.00769377	1
BCCP_SNP1122.	0.447399	0.930721	1	0.711212	1	0.871871	2.36e-06	1	1	0.813096	1	0.572402	0.561944	0.337515	1	0.979358	1	0.00043427	0.00165153	0.0206136	0.524959	0.0116815	0.306325	0.975344	0.343303	0.579723	0.181544	0.365828	0.213649	0.475202	0.721734	0.378188	5.18e-12	0.130288	0.711612	0.767653	0.610608	1	1	1	1	1	1	0.162776	0.356145	0.873411	1	0.00878743	1
BCCP_SNP1124.	0.955572	1	1	0.878381	1	0.950663	0.36716	1	1	0.792666	1	0.852962	0.275542	0.427484	1	1	1	7.48e-05	0.0897223	0.0191711	0.275938	0.051929	0.721734	0.930721	0.408054	0.355349	0.67261	0.00274462	0.165669	0.476447	0.848631	0.776114	1.55e-13	0.0105382	0.657481	0.833068	0.355103	1	1	3.54e-05	1	0.424566	3.85e-06	0.914523	0.000184443	1	1	0.0217972	1
BCCP_SNP1142.	0.951334	1	1	0.174171	0.386765	0.26376	1	1	0.850247	1	1	0.168997	0.93461	0.405864	1	0.597677	1	0.215766	0.663359	0.149147	0.000723933	0.0121704	1	1	0.87836	1	0.865603	0.875387	0.743057	1	0.967161	0.971633	2.08e-06	0.857741	0.490853	0.0137396	0.15885	1	1	1.84e-07	0.608119	7.87e-09	0.179295	0.954121	0.115446	1	1	0.000189948	1
BCCP_SNP1190.	0.963742	0.198584	0.597677	0.836521	0.408958	0.248674	0.992221	1	1	1	0.920571	0.650046	0.847559	0.620331	0.630742	1	1	0.0584194	0.400733	0.469152	0.357808	0.160764	1	1	0.563178	0.741499	1	0.979358	0.415424	1	0.523197	1	4.98e-09	0.337515	1	0.0603636	0.972287	1	1	0.991221	0.825163	1	0.960403	0.716427	0.978201	1	0.190273	0.0514443	1
BCCP_SNP1191.	1	0.954121	0.68702	0.690452	0.505846	0.101041	0.912624	0.873138	0.38828	0.887376	0.743057	0.0516723	1	0.433308	1	0.843987	1	0.00292868	0.0868123	0.0127775	0.102874	0.158338	0.831236	1	0.983545	1	1	0.142995	0.877586	0.91198	0.943758	0.94687	2.28e-13	0.834797	1	0.313142	0.686942	1	1	0.0357804	0.694075	0.28789	0.00834361	1	0.895298	0.964253	0.775397	0.00267915	1
BCCP_SNP1335.	1	0.963592	0.960403	0.776977	0.91604	0.64288	1	1	1	1	0.175316	0.847214	1	0.847777	0.547863	1	1	0.677265	0.90453	1	0.292077	0.260806	1	1	1	1	1	1	0.705192	0.975344	0.873138	0.996343	0.261243	1	1	0.000597204	0.91604	1	1	1	1	1	1	0.615214	1	0.904134	0.859094	0.559917	1
BCCP_SNP1381.	0.109732	8.06e-06	1	0.85181	0.820919	0.392042	0.91604	0.861082	0.344192	0.455827	0.937343	0.140925	0.975344	0.0818347	1	0.992221	1	0.12929	0.737299	0.667661	0.963742	0.0597453	0.975344	1	0.692413	0.193088	0.415823	1	0.710878	0.438711	0.500023	0.351013	0.00721408	0.844004	0.264468	0.716427	0.941963	1	0.876361	1	0.975872	1	1	0.00503066	0.337281	0.704952	5.39e-05	0.13005	1
BCCP_SNP1399.	1	0.992221	1	0.975344	0.981574	0.975344	0.836527	0.936988	1	1	0.954227	0.979358	1	0.77414	0.99397	1	1	0.23079	0.160698	0.291823	0.662613	0.817444	1	1	1	1	1	1	0.8896	0.927046	0.779573	1	1.46e-06	0.868798	0.963742	0.95693	1	1	0.866198	0.177743	0.151752	0.547144	0.979358	1	1	0.135424	0.78569	0.076281	1.9e-07
BCCP_pyro_SNP4160.	1	0.992221	1	0.975344	0.981574	0.975344	0.836527	0.936988	1	1	0.954227	0.979358	1	0.77414	0.99397	1	1	0.23079	0.160698	0.291823	0.662613	0.817444	1	1	1	1	1	1	0.8896	0.927046	0.779573	1	1.46e-06	0.868798	0.963742	0.95693	1	1	0.866198	0.177743	0.151752	0.547144	0.979358	1	1	0.135424	0.78569	0.076281	1.9e-07
AspS_pyro_SNP6805.	1	1	1	0.194873	0.722852	0.913698	1	0.973478	1	0.274509	0.71373	0.273527	0.981574	0.922697	1	1	1	0.230789	1	0.890857	0.919588	1	1	1	0.737299	1	0.974557	0.000418491	1	0.105413	0.493063	1	1	0.0112702	0.249012	1	0.456333	1	0.130115	0.715059	0.311103	0.0185234	1	1	0.5245	0.142323	0.174531	0.0342581	0.950974
AspS_SNP6303.	0.100265	1	8.11e-08	1	0.959386	1	1	0.125039	0.434292	0.31741	1	1	0.277968	0.950116	1	0.843397	0.975344	0.706571	0.975759	0.65526	1	0.737299	0.925216	1	0.88374	1	1	0.265966	0.911777	0.88046	0.580278	1	0.220274	0.38828	0.965515	1	1	1	0.120474	0.385042	0.716427	1	0.930721	0.975344	0.165245	0.551356	0.0347808	0.0530989	1
AspS_SNP6260.	0.681207	0.981574	0.545613	0.637259	0.519116	0.866198	0.794653	0.350059	0.515445	0.557098	0.847214	0.607549	0.250407	0.52553	0.449798	1	1	0.773148	1	1	1	0.908011	0.600543	0.776114	0.906224	1	0.64288	0.347582	0.984329	1	1	0.59064	0.985073	0.117787	1	1	1	1	0.548557	0.964162	0.937343	0.874967	1	0.951662	0.849049	0.160698	0.918413	0.284866	1
AspS_SNP6253.	0.695725	0.921217	0.524901	0.174401	1	0.374772	0.520055	0.244735	0.624005	0.762291	1	0.16815	0.214594	0.14027	0.38679	0.88142	1	0.534599	0.979358	0.549266	0.115697	0.979358	0.873138	1	0.660325	1	0.813918	0.711822	0.637259	1	1	0.979358	0.0276717	0.483908	0.930721	1	0.885028	1	0.359333	0.249012	0.398202	1	0.9878	0.916639	0.964711	0.960403	1	0.00303176	0.734479
AspS_SNP5091.	0.994092	1	0.666308	0.76451	1	1	1	1	0.462167	0.619907	1	1	0.878687	1	0.907013	1	1	0.820253	0.826875	1	0.983545	0.40092	0.540827	0.893522	0.963993	0.92469	0.975344	1	1	0.875387	0.956484	1	0.975344	1	1	1	1	1	0.969425	0.28789	0.398202	0.278431	0.964711	0.842625	0.956484	0.082054	1	0.248563	1
AspS_SNP5051.	1	1	0.92714	1	0.991221	0.494401	1	0.975344	1	0.311962	1	1	0.899037	1	1	0.960403	1	0.910768	0.970431	0.91604	1	0.896502	0.554466	0.839164	0.551356	0.8932	2.74e-05	0.638812	0.973767	0.00182202	0.746258	2.22e-05	1	0.158338	1	1.42e-29	0.716427	1	0.305596	0.125633	0.0333603	0.00311412	0.910768	0.826875	1	0.00097304	0.0508928	0.0131004	0.983545
AspS_SNP5026.	0.609155	1	1	1	0.930721	0.862587	1	1	0.943617	0.195667	1	1	1	1	1	0.987255	1	0.930721	1	1	0.556508	0.671648	1	1	0.975344	1	1	1	1	0.325939	0.914523	1	1	0.707337	0.461521	0.932618	0.441547	1	6.14e-05	6.44e-06	1.24e-06	0.000138437	1	1	0.77414	0.00596646	0.1784	0.0132426	1
AspS_SNP5025.	1	1	1	0.873572	0.812351	1	1	0.840774	0.97006	0.551356	0.931346	1	1	0.964253	1	1	1	0.937779	0.872738	1	0.932203	0.799758	0.716427	0.931346	0.838197	0.975344	8.13e-05	0.852637	0.82225	0.000665581	0.0032044	2.76e-05	1	0.278431	1	0.160794	0.85812	1	0.0609039	0.110942	0.0547851	0.0156394	1	0.992221	1	0.00422296	0.719474	0.0417778	0.972287
AspS_SNP4992.	0.682286	1	1	1	0.93461	1	1	1	1	0.295312	1	1	1	1	1	0.961484	1	0.839013	0.737299	1	0.165245	0.0868123	0.416284	1	0.871871	0.743057	0.960403	0.809381	0.600543	0.271209	0.623455	0.767653	0.27598	0.606188	0.719474	1	0.615393	1	2.47e-07	0.000370639	0.00139808	3.24e-05	1	1	1	0.00128891	0.237	0.0031844	1
AspS_SNP3305.	0.994092	1	1	1	1	1	0.979358	0.783327	0.278431	0.840774	1	0.907465	0.979358	0.88547	1	1	1	0.736902	1	1	0.822744	0.876772	1	0.797359	0.0249987	0.00140216	0.837158	0.0606773	0.00429265	0.098215	0.0429184	0.665994	0.894308	0.105464	0.873572	1	0.992221	1	0.302299	0.170891	0.157246	0.169448	1	1	1	0.939359	0.691657	0.535974	0.801953
AspS_SNP3285.	1	1	1	1	1	0.8932	1	0.984309	1	0.720468	1	1	1	1	1	1	1	0.919867	0.992221	1	1	0.882701	1	1	0.836527	0.905524	0.453038	0.882811	0.840136	0.413491	0.774273	0.205372	0.963742	0.0417778	1	0.14898	0.392042	1	0.960403	0.797152	0.943935	0.520368	0.991254	0.975344	0.620331	0.731294	0.701523	0.925066	0.83716
AspS_SNP3783.	0.923867	0.987255	1	1	1	0.87465	0.866198	0.0038472	1	1	1	0.968183	0.992221	1	1	0.932562	1	1	1	0.972287	1	1	1	1	0.163005	0.349202	1	1	0.991621	1	0.950974	1	1	1	1	1	0.873138	1	0.873572	0.337515	0.874565	0.495677	1	1	0.79177	0.91604	1	0.0958038	1
AspS_SNP3277.	0.810283	0.510576	1	0.677265	0.889658	0.547725	0.778332	0.498772	0.689538	0.370678	0.994642	0.0965999	0.873085	0.0688379	1	0.960403	1	0.00848593	0.90661	0.212076	0.957492	0.286172	1	0.436594	0.94687	0.968348	1	0.562483	0.929774	0.979358	1	1	0.0527067	0.520368	1	1	0.894308	1	1	0.931346	1	1	0.492365	1	0.407395	0.979358	0.964162	0.0887233	0.980018
AspS_SNP3242.	0.906224	1	1	1	1	1	1	1	0.93461	1	1	0.939649	0.695749	0.876361	1	1	1	0.82399	1	1	0.0502171	1	1	1	0.833068	0.896502	1	1	0.871871	1	1	1	1	1	0.990016	0.942509	0.939649	1	0.952385	0.921217	1	1	1	0.595254	0.963993	0.96163	1	0.287695	1
AspS_SNP3215.	1	0.930721	1	1	1	0.93461	1	1	0.805994	0.629511	0.793874	1	0.880739	1	1	1	1	1	0.960403	1	0.771411	0.64288	1	1	0.707261	0.496376	0.242992	0.931934	0.717909	0.28789	0.58879	0.125137	0.930721	0.136878	1	0.0224916	1	1	0.964253	0.877229	1	0.606188	1	1	1	0.826777	0.947782	0.623377	0.788703
AspS_SNP3197.	0.91604	0.941963	1	0.987255	1	0.600543	0.805427	0.0180642	0.984892	1	1	0.896309	0.859988	1	1	0.882058	1	1	1	1	0.910768	1	1	1	0.00485254	0.0528921	1	1	0.45678	0.847777	0.612658	1	1	1	1	0.873138	0.984329	1	0.967924	0.286505	0.831219	0.554298	1	1	0.905524	0.842003	0.975348	0.136878	0.9878
Chp_SNP4380.	0.345436	0.336566	0.554089	0.0686402	0.918863	0.873029	1	0.937779	0.603276	1	0.580632	0.177554	0.975759	1	0.893522	1	1	1	1	1	1	1	1	1	0.97845	0.925618	1	1	0.344704	0.97243	0.928131	1	0.909895	1	0.0302309	0.975344	0.507713	1	1	1	0.939455	0.606983	1	0.876772	1	0.547144	1	0.636	0.944218
Chp_SNP4478.	0.292077	0.38044	0.87465	0.497964	0.768583	0.719783	1	1	0.826875	1	0.78569	0.55949	1	1	1	1	1	0.991221	0.972287	0.922697	1	1	0.943935	1	0.629441	0.873085	1	1	0.797152	0.975344	1	1	0.468166	1	0.094308	0.42564	0.832437	1	1	1	0.975344	0.892391	0.497964	0.870998	1	0.731818	0.974557	0.89914	0.397746
Chp_SNP4479.	0.842174	0.930721	0.979358	0.500023	0.960403	0.731294	1	0.999064	0.874773	0.937779	0.612019	0.524632	0.953475	1	1	1	1	0.979358	0.922978	0.978924	1	0.994092	0.942265	1	0.489466	0.824425	1	1	0.576951	0.979358	1	1	0.313142	0.979358	0.500023	0.63021	0.910768	1	1	1	0.975344	0.278292	0.479931	0.943935	1	0.744902	1	0.814434	0.859988
Chp_SNP4512.	0.87465	0.151752	0.996214	0.763429	0.626962	1	1	0.616811	0.695749	0.979358	0.79177	0.729889	0.8686	1	1	1	1	1	0.892443	1	1	0.981574	0.98718	0.960403	0.9878	0.893366	1	1	0.520055	1	0.99397	1	0.760252	1	0.00600193	0.755578	0.784818	1	1	0.975344	0.942673	0.957492	0.603276	0.467481	1	0.797152	0.797359	0.895298	0.753481
Chp_SNP4515.	0.00846701	0.00230233	1	0.836527	0.338435	1	1	1	1	1	0.894308	0.627774	0.979358	1	0.927046	0.918787	1	1	1	1	1	1	0.929259	0.90599	0.490853	0.470399	1	0.97006	0.776114	0.616793	0.937779	1	0.724941	0.994092	0.0127608	0.59635	0.893522	1	0.985073	1	1	0.166938	0.5245	0.324527	1	0.833068	0.879793	0.0876347	0.681995
Chp_SNP4700.	0.547144	0.28287	0.960403	0.920051	0.406394	0.937518	1	1	1	1	0.87465	0.436235	1	1	1	1	1	1	1	1	1	1	0.937518	1	0.973767	0.374772	0.868116	0.979358	0.672712	0.562483	1	0.773919	0.91604	1	0.0071933	0.393492	1	1	0.963742	0.839013	0.857741	0.123083	0.468944	0.489313	1	0.215986	0.933987	0.2173	0.382381
Chp_SNP4844.	0.829583	0.826875	0.975344	0.433725	0.836527	0.517558	1	1	0.902773	1	0.985003	0.493063	0.925216	0.994092	1	1	1	0.835424	0.93461	0.975344	0.954227	1	0.682286	0.642535	0.581322	0.554089	0.896873	1	0.160868	0.833068	1	1	0.0720754	0.876772	0.0335391	0.881945	0.739263	1	1	1	0.931346	0.96163	0.873138	0.780973	1	0.827658	0.908011	0.437308	0.949815
Chp_SNP4871.	1	0.919867	0.963993	0.050723	0.719984	0.215811	1	0.91604	0.902939	0.873305	0.607149	0.0597453	0.431421	0.779471	1	1	1	1	0.960416	1	1	1	0.386898	0.784653	1	0.920466	0.94687	0.986537	0.847214	0.975344	0.873085	1	0.943897	0.831236	1	0.668555	1	1	1	1	1	0.157985	0.895572	0.99094	1	0.636664	1	0.914322	0.076397
AC9_SNP6830.	1	0.975344	1	1	0.244968	0.0105854	0.0577078	0.0529909	0.124753	0.145899	1	1	0.0326299	1	0.988461	0.331754	0.743057	0.556763	0.16815	1	1	0.550558	0.121594	0.898699	1	0.975344	0.954227	0.99397	0.0411469	0.792666	0.679122	0.833068	1	0.472266	0.322264	1	0.659523	1	0.470619	1	0.757683	0.918787	1	1	0.711822	0.183	1	0.0171578	1
AC9_SNP6835.	1	1	1	1	1	0.440812	1	0.556508	0.91604	1	1	1	0.429397	1	1	0.287485	0.716427	0.41719	0.12456	0.824275	5.82e-14	0.654407	0.0459694	0.876361	0.767653	0.974838	0.994092	1	0.108346	0.95308	0.80393	1	0.891161	0.621503	1	1	0.930721	1	0.478939	0.741499	0.583533	0.850247	1	1	1	0.595326	1	0.00979595	1
AC9_SNP6975.	1	0.964253	1	1	1	0.230442	0.88374	0.895737	0.95693	1	1	1	0.797152	1	1	0.250341	0.548318	0.717472	0.144182	0.76451	0.931346	0.215986	0.0234705	0.74257	0.955756	0.892996	0.933373	1	0.145437	0.8939	0.716427	0.802108	0.840774	0.765839	1	0.960403	0.594311	1	0.223461	0.961484	0.367848	0.495691	1	1	0.992221	0.191966	1	0.211994	0.975344
AC9_SNP7002.	1	1	1	1	0.975344	0.237998	0.698574	0.683178	0.626874	0.945364	1	0.910768	0.290594	0.706681	0.890193	0.366151	0.80535	0.072043	0.00709124	0.0243875	0.00466349	0.000156139	3.04e-09	0.000174602	1	0.851211	1	0.972411	0.00517538	0.379239	0.212114	1	0.826875	0.48019	0.114492	1	0.975344	1	0.771726	1	0.711212	0.388027	1	1	0.549266	0.497964	1	0.00229343	1
AC9_SNP7092.	1	1	1	1	0.945324	0.00111881	1	1	1	1	1	1	1	1	0.907465	0.304642	0.675114	0.988042	0.313142	1	2.2e-06	0.739932	0.250407	0.94687	0.949148	1	0.937779	1	0.262433	0.939649	0.955756	0.960403	0.979358	0.919867	0.225639	1	0.975344	1	0.0852721	0.937779	0.711822	0.910768	1	1	0.877172	0.0458622	1	4.56e-05	1
AC9_SNP7156.	1	0.770554	1	1	0.231807	0.278282	1	0.328644	1	0.979358	1	1	0.516713	1	1	0.6779	0.969425	0.661365	0.829583	0.937779	1	0.562483	0.107439	0.910768	0.873085	0.896502	0.612951	1	0.0304338	0.428116	0.309701	0.634198	1	0.493063	0.713736	0.286608	0.784818	1	0.218786	0.797152	0.690468	0.994092	0.981574	1	0.836527	0.086154	1	0.116025	0.984892
AC9_SNP7181.	1	1	0.972287	1	0.920579	0.833068	1	0.979358	1	1	1	1	1	0.956484	0.975344	0.183617	0.51014	1	0.127356	1	1	0.660672	0.0107553	4.44e-05	0.975344	1	0.878318	1	0.248674	0.716427	0.760252	0.979358	0.963993	0.921217	1	1	0.909376	1	0.232373	0.302333	0.346347	0.894308	1	1	0.344468	0.16434	1	0.00276921	0.979358
AC9_SNP7206.	1	1	1	1	1	1	1	1	1	1	1	1	1	1	0.87465	0.333453	0.703279	1	0.339762	0.97845	1	0.877229	0.176914	0.874618	0.0380033	0.209347	0.964162	1	0.0313263	0.486042	0.38044	0.979358	1	0.831236	1	1	0.894308	1	0.00782631	0.862661	0.382381	0.651307	1	1	0.59635	0.00894939	0.937779	6.07e-05	1
AC9_SNP7289.	1	0.975344	1	1	0.987255	1	1	1	1	1	1	1	1	1	0.87465	0.160973	0.402366	1	0.136824	1	1	0.587938	0.0186077	0.413091	0.859633	1	0.79177	1	0.0551399	0.611472	0.786973	0.833068	0.876361	0.790205	1	1	0.805432	0.944482	0.0897223	0.551063	0.318274	0.707337	1	1	0.355506	0.0603636	1	0.0251516	1
AC9_SNP7290.	1	1	1	1	0.595326	0.956484	1	1	1	1	1	1	1	0.916208	1	0.458495	0.840774	0.908001	0.500023	0.129524	0.253295	0.245245	0.0132426	0.59064	1	0.524313	0.81706	1	0.0799604	0.518537	0.415424	0.693367	0.847214	0.937779	0.77414	1	1	1	0.579723	0.989337	0.91604	0.192461	0.331483	0.99397	0.338552	0.246947	1	0.000332951	1
MPP_SNP2634.	1	1	0.876361	1	1	1	0.837158	0.81706	0.0846548	0.665605	1	1	1	0.930721	1	0.538848	1	1	1	1	0.676656	1	1	1	1	0.547144	1	1	0.284866	0.91604	0.876361	1	1	1	1	1	1	1	0.695749	1	0.441012	0.339771	1	0.975344	1	0.89914	1	0.0650271	1
MPP_SNP2609.	1	0.978924	0.407395	0.991254	0.978924	1	0.829583	0.892443	0.873138	0.534599	1	0.992221	1	0.90661	1	0.588024	1	1	0.986169	0.680836	0.590348	1	0.97845	1	0.955756	0.419667	1	1	0.201135	0.983545	0.963866	0.979358	1	1	0.850247	1	0.640467	1	0.955756	1	0.0879783	0.172509	0.833068	0.954227	0.730319	0.975344	0.987255	0.118878	1
MPP_pyro_SNP2601.	0.987255	0.547725	0.652663	0.00426791	0.94174	1	1	0.000418491	1	1	0.113633	0.00944469	0.880739	0.895572	0.771653	1	1	0.313142	0.961484	0.535015	0.719783	0.351497	0.908001	0.950116	1	0.969396	0.891393	0.667413	1	0.91198	1	0.698574	1	0.413396	0.16404	0.833068	0.975176	1	1	0.925066	0.680836	1	1	0.691657	0.443695	1	0.984892	0.0553913	1
MPP_SNP2601.	0.894308	0.805994	0.12026	0.402366	0.947782	0.949148	0.522317	0.12437	1	0.933411	0.67261	1	1	0.951334	0.41429	1	1	0.59064	0.951662	0.5042	0.939003	1	1	0.953475	1	0.843578	0.987255	0.356145	0.95693	0.965014	1	0.937779	0.992221	0.216507	0.764032	0.407395	0.879165	1	1	0.877229	0.910768	0.715059	0.799675	0.0527099	0.979358	1	0.905524	0.463345	1
MPP_SNP2580.	1	1	0.98723	0.964253	0.616793	0.028965	0.617513	0.140114	0.892094	0.786723	0.918863	0.350059	0.357998	0.453038	1	1	1	0.242992	0.337353	0.250341	0.23079	0.716551	0.718467	0.633032	0.915905	1	0.26376	0.0243214	0.994642	0.972287	0.701523	0.830745	0.771411	0.291979	0.891963	0.716427	0.957602	1	0.98723	0.115446	0.222382	0.458953	1	0.937779	0.972287	1	1	0.278689	0.77921
MPP_SNP2575.	1	1	1	1	1	1	1	1	1	1	1	1	1	1	1	1	1	1	1	1	1	1	1	1	1	1	1	1	1	1	1	1	1	1	1	1	1	1	1	0.974557	1	1	1	1	1	1	1	0.847214	1
MPP_SNP2556.	1	1	0.994092	1	0.876545	0.87465	0.142254	0.168714	1	1	0.947782	1	0.0837965	1	0.907013	0.882936	1	0.900175	0.667282	0.143156	1	0.994092	0.876361	0.906224	0.875259	0.63397	0.51752	1	0.961484	1	1	0.975344	0.979358	0.959386	1	0.292077	0.737299	1	0.791792	0.524313	0.640915	0.871896	1	1	1	0.891393	1	0.00547325	1
MPP_SNP2537.	0.975344	1	1	1	0.981574	0.274509	0.169448	0.230442	1	0.947782	0.956484	0.904229	0.894308	0.902185	0.561944	1	1	0.891963	0.865777	0.634198	0.00870227	1	1	1	0.767945	0.848631	0.802135	0.547725	0.835418	0.930721	0.794371	1	0.972287	1	0.992899	0.49022	0.892443	1	1	0.538793	0.660324	0.559292	0.992687	1	0.540827	1	0.975344	0.306325	0.901565
MPP_SNP2458.	1	0.955756	0.467745	0.939649	1	0.668636	1	1	0.944715	0.398428	0.961484	0.9878	1	0.874661	0.786772	1	1	1	0.885159	1	0.705478	1	1	1	0.994092	0.908085	0.862661	0.83133	0.825163	1	0.556508	0.896873	1	1	1	0.287832	0.873305	1	1	0.455827	0.650046	0.152974	0.786278	1	1	1	1	0.606073	0.975348
MADS_pyro	1	0.695725	0.264359	0.975647	0.904992	0.727376	0.78084	0.986477	0.745262	0.894308	0.215766	0.910768	0.971633	0.738997	0.975344	0.975344	1	1	1	0.660672	0.998205	0.979358	0.98723	0.920579	1	0.839311	1	0.743057	0.943935	0.987255	1	1	1	0.949748	0.93461	0.957602	0.337515	1	0.907013	0.536342	0.0603636	0.800786	1	0.109806	1	0.90599	1	0.057974	0.991289
UPA18_pyro	0.505385	0.466782	0.0101244	0.0240934	0.8939	0.870998	0.260526	0.205372	0.979358	0.232209	0.00952078	1	0.828846	0.9878	0.834797	1	1	0.580284	1	0.989504	1	1	0.998418	1	1	0.805432	1	0.00462509	1	0.620331	1	1	0.922676	0.536245	0.529276	0.87465	0.842004	1	0.139258	1	1	1	1	0.937779	0.917187	0.972287	0.633032	0.466861	1
[truncated: 82 more columns]
